# Supplementary material for: Optimal Brassinosteroid Levels Are Required for Soybean Growth and Mineral Nutrient Homeostasis
Source: Int J Mol Sci. 2021 Aug 5;22(16):8400. doi: 10.3390/ijms22168400 (PMC8395106; doi:10.3390/ijms22168400)
Supplement: Supplementary file 1 [file ijms-22-08400-s001.zip]

Archive with 3 entries (3 files):
- Table S1 Concentrations of nutrient elements after the 24-epiCS and PPZ treatments.pdf
- Table S2 Differentially expressed genes in the soybean root tip in response to BL and PPZ.xlsx
- Table S3 List of primers used for the qPCR analysis.pdf
