# Supplementary material for: Optimal Brassinosteroid Levels Are Required for Soybean Growth and Mineral Nutrient Homeostasis
Source: Int J Mol Sci. 2021 Aug 5;22(16):8400. doi: 10.3390/ijms22168400 (PMC8395106; doi:10.3390/ijms22168400)
Supplement: Supplementary file 1 [file ijms-22-08400-s001.zip › Table S2 Differentially expressed genes in the soybean root tip in response to BL and PPZ.xlsx]

## Sheet: BL regulated DEGs
Table S2 DEGs in soybean root tip response to BL and PPZ.
Gene_ID	BL	Mock	log2FC(BLvsMock)	pvalue	padj	gene_description
Glyma.06G070900	942.87	1.01477	9.85906	4.81e-31	1.25e-28	PF04862:Protein of unknown function (DUF642)
Glyma.02G156100	155.792	0	9.69482	1.19e-08	1.77e-07	PF00067:Cytochrome P450
Glyma.19G002400	86.1867	0	8.83842	5.81e-13	2.06e-11	PF07722:Peptidase C26
Glyma.03G025000	163.103	0.361985	8.79719	2.79e-12	8.61e-11	-
Glyma.06G071000	886.551	2.02955	8.77073	1.64e-45	9.25e-43	PF04862:Protein of unknown function (DUF642)
Glyma.14G165000	74.728	0	8.63833	3.24e-12	9.89e-11	PF00970:Oxidoreductase FAD-binding domain|PF00174:Oxidoreductase molybdopterin binding domain|PF03404:Mo-co oxidoreductase dimerisation domain|PF00175:Oxidoreductase NAD-binding domain|PF00173:Cytochrome b5-like Heme/Steroid binding domain
Glyma.13G203000	2898.8	12.7609	7.78045	7.23e-99	2.42e-95	PF01554:MatE
Glyma.10G200800	41.4546	0	7.77926	2.78e-09	4.77e-08	PF00067:Cytochrome P450
Glyma.03G068200	36.191	0	7.58401	7.96e-09	1.23e-07	PF00197:Trypsin and protease inhibitor
Glyma.20G213500	458.66	2.57356	7.58385	9.53e-37	3.51e-34	PF08100:Dimerisation domain|PF00891:O-methyltransferase
Glyma.10G176700	29.1022	0	7.26918	8.38e-08	1.04e-06	PF08100:Dimerisation domain|PF00891:O-methyltransferase
Glyma.03G244400	55.9993	0.361985	7.2573	3.77e-09	6.27e-08	PF02458:Transferase family
Glyma.13G281100	27.9677	0	7.22053	2.03e-08	2.88e-07	PF06830:Root cap
Glyma.14G053700	354.408	2.91518	6.86824	2.61e-38	1.08e-35	PF00141:Peroxidase
Glyma.19G053800	22.0503	0	6.8681	5.1e-06	4.08e-05	PF00544:Pectate lyase
Glyma.18G278600	21.739	0	6.85651	1.68e-07	1.94e-06	-
Glyma.10G047100	527.886	4.32446	6.82613	1.5e-46	9.04e-44	PF03649:Uncharacterised protein family (UPF0014)
Glyma.03G194200	40.8651	0.290803	6.79845	7.17e-08	9.01e-07	PF16656:Purple acid Phosphatase, N-terminal domain|PF00149:Calcineurin-like phosphoesterase|PF14008:Iron/zinc purple acid phosphatase-like protein C
Glyma.09G180700	20.3726	0	6.75648	3.94e-07	4.17e-06	-
Glyma.03G041300	20.383	0	6.75508	1.03e-06	9.79e-06	PF07107:Wound-induced protein WI12
Glyma.16G082000	19.6174	0	6.71078	6.32e-07	6.38e-06	-
Glyma.10G067000	36.6397	0.361985	6.63914	6.72e-07	6.73e-06	PF00847:AP2 domain
Glyma.11G250200	35.751	0.361985	6.61328	1.99e-07	2.26e-06	PF00067:Cytochrome P450
Glyma.06G319200	34.9456	0.290803	6.57738	1.72e-07	1.99e-06	PF04043:Plant invertase/pectin methylesterase inhibitor
Glyma.03G231200	34.78	0.361985	6.56535	2.69e-07	2.96e-06	PF03059:Nicotianamine synthase protein
Glyma.03G116200	33.3171	0.290803	6.50656	3.24e-07	3.5e-06	PF00201:UDP-glucoronosyl and UDP-glucosyl transferase
Glyma.17G064700	16.609	0	6.4604	2.78e-06	2.38e-05	-
Glyma.20G153000	14.9463	0	6.31367	4.05e-06	3.33e-05	-
Glyma.14G200500	14.582	0	6.27887	5.68e-06	4.49e-05	PF07107:Wound-induced protein WI12
Glyma.10G206800	14.1838	0	6.23596	5.38e-05	0.00032783	-
Glyma.07G050600	14.0446	0	6.22288	5.86e-06	4.61e-05	PF02365:No apical meristem (NAM) protein
Glyma.06G016900	49.8695	0.737193	6.19604	1.97e-08	2.8e-07	PF00724:NADH:flavin oxidoreductase / NADH oxidase family
Glyma.13G281200	13.1103	0	6.12848	2.33e-05	0.000157103	PF06830:Root cap
Glyma.13G030200	25.1948	0.375208	6.10262	7.18e-06	5.52e-05	PF00407:Pathogenesis-related protein Bet v I family
Glyma.16G017500	46.6202	0.72397	6.08928	9.11e-08	1.12e-06	PF14226:non-haem dioxygenase in morphine synthesis N-terminal|PF03171:2OG-Fe(II) oxygenase superfamily
Glyma.13G051600	12.8352	0	6.08847	0.000520951	0.00237329	PF00067:Cytochrome P450
Glyma.01G046300	158.144	2.33357	6.06585	2.35e-21	2.51e-19	PF00201:UDP-glucoronosyl and UDP-glucosyl transferase
Glyma.08G129300	12.5346	0	6.05393	0.000576917	0.00259377	PF04535:Domain of unknown function (DUF588)
Glyma.03G024500	285.859	4.13635	6.0426	1.08e-31	2.81e-29	-
Glyma.09G188667	11.8563	0	5.98406	2.79e-05	0.00018391	PF00916:Sulfate permease family|PF01740:STAS domain
Glyma.08G200100	42.4998	0.652788	5.97819	8.16e-07	8e-06	PF03767:HAD superfamily, subfamily IIIB (Acid phosphatase)
Glyma.12G220300	11.5868	0	5.95415	8.43e-05	0.000484767	PF06830:Root cap
Glyma.06G167000	11.4995	0	5.94099	3.48e-05	0.000223251	PF03083:Sugar efflux transporter for intercellular exchange
Glyma.03G185100	41.6926	0.72397	5.93811	8.26e-08	1.02e-06	PF06813:Nodulin-like
Glyma.12G104600	103.375	1.70723	5.9342	2.26e-14	1e-12	PF00249:Myb-like DNA-binding domain
Glyma.12G006800	22.287	0.361985	5.92125	7.77e-06	5.91e-05	PF00248:Aldo/keto reductase family
Glyma.14G165300	40.9094	0.737193	5.90741	6.84e-08	8.64e-07	-
Glyma.15G159500	11.1991	0	5.89282	0.000400307	0.00188974	-
Glyma.07G150400	11.0804	0	5.8887	0.000658634	0.00290446	PF13472:GDSL-like Lipase/Acylhydrolase family
Glyma.19G212400	39.1803	0.652788	5.85496	3.52e-07	3.77e-06	PF01095:Pectinesterase|PF04043:Plant invertase/pectin methylesterase inhibitor
Glyma.06G270400	10.5445	0	5.81391	0.000462619	0.00214048	PF12143:Protein of unknown function (DUF_B2219)|PF12142:Polyphenol oxidase middle domain|PF00264:Common central domain of tyrosinase
Glyma.05G160200	10.4839	0	5.80231	5.57e-05	0.000338241	-
Glyma.02G029900	20.3726	0.375208	5.79438	1.14e-05	8.31e-05	PF00201:UDP-glucoronosyl and UDP-glucosyl transferase
Glyma.17G075300	20.2883	0.375208	5.78863	5.43e-05	0.000330366	PF00171:Aldehyde dehydrogenase family
Glyma.15G127900	19.9639	0.361985	5.76592	1.11e-05	8.13e-05	PF03195:Lateral organ boundaries (LOB) domain
Glyma.17G116800	19.7874	0.361985	5.76315	0.000139586	0.000756787	PF00641:Zn-finger in Ran binding protein and others
Glyma.12G084000	19.6203	0.361985	5.74541	1.74e-05	0.000121222	PF02450:Lecithin:cholesterol acyltransferase
Glyma.08G194900	35.4948	0.72397	5.7038	9.61e-07	9.24e-06	PF06888:Putative Phosphatase
Glyma.14G048100	9.5822	0	5.67108	9.48e-05	0.000537123	PF08263:Leucine rich repeat N-terminal domain|PF00069:Protein kinase domain|PF13855:Leucine rich repeat
Glyma.20G153400	9.32451	0	5.63804	0.000188109	0.000981495	PF03171:2OG-Fe(II) oxygenase superfamily|PF14226:non-haem dioxygenase in morphine synthesis N-terminal
Glyma.14G062300	49.594	0.943591	5.62874	4.38e-09	7.13e-08	PF00394:Multicopper oxidase|PF07732:Multicopper oxidase|PF07731:Multicopper oxidase
Glyma.18G296900	9.30387	0	5.62766	0.000157715	0.000842794	PF00101:Ribulose bisphosphate carboxylase, small chain|PF12338:Ribulose-1,5-bisphosphate carboxylase small subunit
Glyma.17G208200	9.25201	0	5.62075	0.000193583	0.00100605	PF04862:Protein of unknown function (DUF642)
Glyma.13G326300	9.15431	0	5.60826	0.000172554	0.000911494	-
Glyma.01G115700	32.8462	0.652788	5.60736	5.53e-07	5.67e-06	PF03140:Plant protein of unknown function
Glyma.03G024566	156.705	2.99244	5.58032	8.92e-20	8.12e-18	-
Glyma.03G024900	567.211	11.8793	5.5362	6.27e-20	5.8e-18	-
Glyma.06G307000	8.50577	0	5.50748	0.00124618	0.00502875	PF00230:Major intrinsic protein
Glyma.13G306000	8.50875	0	5.50279	0.000327108	0.00158351	PF04646:Protein of unknown function, DUF604
Glyma.11G108300	8.48953	0	5.50035	0.000326337	0.00158084	PF00067:Cytochrome P450
Glyma.13G291900	45.4621	1.08596	5.47053	6.22e-09	9.83e-08	-
Glyma.19G207700	8.16533	0	5.43475	0.000352635	0.0016898	PF00462:Glutaredoxin
Glyma.10G217100	29.8114	0.737193	5.42986	9e-06	6.74e-05	-
Glyma.15G160100	124.743	2.75959	5.42773	5.29e-10	1.05e-08	-
Glyma.18G181700	7.98755	0	5.41686	0.000644224	0.0028519	PF01357:Pollen allergen|PF03330:Lytic transglycolase
Glyma.02G097800	7.75067	0	5.37086	0.00106409	0.00438544	-
Glyma.15G272200	7.75084	0	5.35706	0.00178758	0.00686652	-
Glyma.13G122500	7.74343	0	5.35461	0.00124161	0.00501588	PF00847:AP2 domain
Glyma.12G234800	318.123	7.86198	5.34828	2.47e-45	1.38e-42	PF00197:Trypsin and protease inhibitor
Glyma.11G074050	7.6101	0	5.34055	0.000982438	0.00409584	-
Glyma.02G151700	662.753	16.4967	5.3379	8.03e-19	6.52e-17	PF00141:Peroxidase
Glyma.03G025200	2047.72	50.4275	5.33692	1.09e-59	1.13e-56	-
Glyma.16G081900	14.6323	0.361985	5.32689	9.76e-05	0.000551025	PF13962:Domain of unknown function
Glyma.06G300000	169.978	4.02043	5.32303	7.5e-18	5.57e-16	PF00249:Myb-like DNA-binding domain
Glyma.02G054200	7.58503	0	5.32213	0.00197866	0.00749728	PF03492:SAM dependent carboxyl methyltransferase
Glyma.18G200500	14.5836	0.361985	5.30936	0.000328044	0.00158681	PF01699:Sodium/calcium exchanger protein
Glyma.20G129300	81.4354	2.18513	5.30745	1.17e-14	5.39e-13	PF03629:Carbohydrate esterase, sialic acid-specific acetylesterase
Glyma.08G121200	39.7633	1.04122	5.28846	4.18e-08	5.52e-07	PF06955:Xyloglucan endo-transglycosylase (XET) C-terminus|PF00722:Glycosyl hydrolases family 16
Glyma.08G022200	39.1685	0.956814	5.27755	8.46e-08	1.05e-06	-
Glyma.09G188733	7.1792	0	5.26005	0.000853346	0.00363175	PF00916:Sulfate permease family
Glyma.15G128800	2324.63	61.7092	5.23852	3.41e-21	3.6e-19	PF00141:Peroxidase
Glyma.20G017900	7.08007	0	5.23312	0.00114751	0.00468222	PF00407:Pathogenesis-related protein Bet v I family
Glyma.01G085700	13.6435	0.375208	5.21309	0.000548619	0.00248529	PF00201:UDP-glucoronosyl and UDP-glucosyl transferase
Glyma.04G079500	6.75729	0	5.16521	0.000920422	0.00387785	-
Glyma.05G151900	12.9712	0.290803	5.14874	0.000177753	0.000935853	PF05498:Rapid ALkalinization Factor (RALF)
Glyma.01G186600	1483.15	42.3246	5.11975	1.01e-127	7.3e-124	PF01764:Lipase (class 3)
Glyma.05G124900	438.212	12.5982	5.11418	0.00109373	0.00448889	PF01565:FAD binding domain|PF08031:Berberine and berberine like
Glyma.14G009200	6.46557	0	5.11221	0.00174331	0.00672197	-
Glyma.02G252200	115.833	3.2192	5.10803	1.3e-21	1.46e-19	PF00082:Subtilase family|PF05922:Peptidase inhibitor I9
Glyma.17G164200	12.7122	0.375208	5.10746	0.000403301	0.0019016	-
Glyma.13G035900	139.357	4.01436	5.10257	1.73e-22	2.13e-20	PF00069:Protein kinase domain|PF07645:Calcium-binding EGF domain|PF13947:Wall-associated receptor kinase galacturonan-binding
Glyma.13G322500	168.204	4.92543	5.10198	5.83e-05	0.00035181	PF00722:Glycosyl hydrolases family 16|PF06955:Xyloglucan endo-transglycosylase (XET) C-terminus
Glyma.12G135000	12.4662	0.290803	5.09907	0.000526133	0.00239489	PF01946:Thi4 family
Glyma.03G111700	181.481	5.55486	5.05265	7.2e-23	9.3e-21	PF00847:AP2 domain
Glyma.09G038800	6.2569	0	5.04995	0.00254964	0.00933411	-
Glyma.05G159100	6.2569	0	5.04995	0.00254964	0.00933411	PF00112:Papain family cysteine protease
Glyma.02G124900	32.8628	0.943591	5.04889	2.03e-05	0.000138987	PF14226:non-haem dioxygenase in morphine synthesis N-terminal|PF03171:2OG-Fe(II) oxygenase superfamily
Glyma.14G157300	22.2824	0.666011	5.04389	1.09e-05	7.99e-05	-
Glyma.20G224200	83.2248	2.39761	5.03872	4.7e-07	4.91e-06	-
Glyma.08G010000	11.8058	0.361985	5.01965	0.00113292	0.00463052	PF03083:Sugar efflux transporter for intercellular exchange
Glyma.13G298100	6.02144	0	5.00296	0.0018071	0.00692986	PF01357:Pollen allergen|PF03330:Lytic transglycolase
Glyma.14G081500	11.7261	0.290803	4.99509	0.000360038	0.00172054	PF01734:Patatin-like phospholipase
Glyma.08G365100	727.274	23.0114	4.98288	2.08e-05	0.000141796	PF03195:Lateral organ boundaries (LOB) domain
Glyma.10G108140	5.85706	0	4.96952	0.00266545	0.00969852	-
Glyma.08G049600	11.5337	0.290803	4.96948	0.000555651	0.00251243	-
Glyma.03G112800	84.1266	2.68233	4.96288	4.94e-15	2.45e-13	PF00847:AP2 domain
Glyma.03G162700	53.1438	1.79163	4.93716	4.02e-07	4.26e-06	PF00847:AP2 domain
Glyma.10G243800	336.576	10.8605	4.92186	1.96e-22	2.37e-20	PF00504:Chlorophyll A-B binding protein
Glyma.15G242200	20.8668	0.750416	4.92074	8.43e-05	0.000484785	PF08387:FBD
Glyma.14G165400	186.283	6.38152	4.91565	2.61e-29	6.22e-27	-
Glyma.06G147200	11.0391	0.361985	4.90921	0.000605872	0.00270604	PF07816:Protein of unknown function (DUF1645)
Glyma.08G085600	47.2273	1.45402	4.89628	5.14e-06	4.11e-05	-
Glyma.18G301200	30.5734	1.09918	4.89593	1.02e-06	9.75e-06	PF03083:Sugar efflux transporter for intercellular exchange
Glyma.12G033300	10.8955	0.290803	4.88703	0.00083464	0.00356469	-
Glyma.08G110901	10.7992	0.290803	4.88341	0.00065127	0.0028787	PF02797:Chalcone and stilbene synthases, C-terminal domain|PF00195:Chalcone and stilbene synthases, N-terminal domain
Glyma.13G002700	19.382	0.581606	4.88081	0.000144525	0.000780301	PF03083:Sugar efflux transporter for intercellular exchange
Glyma.08G320000	28.3568	0.872409	4.8788	4.77e-05	0.000294813	PF04885:Stigma-specific protein, Stig1
Glyma.02G156800	29.6468	1.028	4.86221	3.49e-07	3.74e-06	PF00139:Legume lectin domain
Glyma.13G320600	10.5742	0.375208	4.85066	0.00103298	0.00427667	PF00657:GDSL-like Lipase/Acylhydrolase
Glyma.07G259800	38.9181	1.38998	4.83858	1.48e-08	2.16e-07	-
Glyma.11G171900	10.4468	0.290803	4.8363	0.000635121	0.00281676	-
Glyma.08G181100	19.3303	0.666011	4.83469	0.00019217	0.000999676	PF02365:No apical meristem (NAM) protein
Glyma.01G239400	66.7261	2.27561	4.82557	8.24e-13	2.84e-11	PF07859:alpha/beta hydrolase fold
Glyma.09G229500	38.221	1.38998	4.80418	4.18e-07	4.4e-06	PF00248:Aldo/keto reductase family
Glyma.08G084900	91.7574	3.20598	4.80411	7.04e-08	8.86e-07	-
Glyma.09G179100	65.4156	2.32035	4.79283	7.59e-12	2.14e-10	PF00892:EamA-like transporter family
Glyma.12G212600	27.8347	0.956814	4.78538	1.74e-06	1.57e-05	PF00201:UDP-glucoronosyl and UDP-glucosyl transferase
Glyma.07G133900	9.97748	0.290803	4.77396	0.00106284	0.00438111	PF07731:Multicopper oxidase|PF00394:Multicopper oxidase|PF07732:Multicopper oxidase
Glyma.07G088000	344.315	12.9867	4.73316	0.000458592	0.00212535	-
Glyma.20G006200	26.2949	0.956814	4.7097	6.49e-06	5.04e-05	PF03107:C1 domain
Glyma.09G036400	134.709	5.21623	4.70902	5.53e-14	2.31e-12	PF03059:Nicotianamine synthase protein
Glyma.03G158700	382.389	14.9563	4.703	2.37e-26	4.31e-24	PF02309:AUX/IAA family
Glyma.15G159600	74.2644	2.75959	4.68801	1.05e-06	1e-05	-
Glyma.08G164800	452.293	17.6111	4.68435	4.7e-70	8.52e-67	PF16916:Dimerisation domain of Zinc Transporter|PF01545:Cation efflux family
Glyma.13G094200	332.571	13.1037	4.68286	9e-17	5.74e-15	PF00188:Cysteine-rich secretory protein family
Glyma.20G178800	9.37495	0.290803	4.67439	0.00122818	0.00496715	PF03094:Mlo family
Glyma.19G093500	42.4626	1.59638	4.66197	2.96e-09	5.04e-08	-
Glyma.02G257700	234.893	9.18686	4.65476	9.52e-21	9.59e-19	PF14226:non-haem dioxygenase in morphine synthesis N-terminal|PF03171:2OG-Fe(II) oxygenase superfamily
Glyma.20G094500	199.147	7.79688	4.65473	3.94e-12	1.18e-10	PF01501:Glycosyl transferase family 8
Glyma.04G056900	16.8681	0.652788	4.64112	0.000100363	0.000564744	PF07714:Protein tyrosine kinase
Glyma.02G207251	9.08323	0.375208	4.63756	0.00156338	0.00612586	-
Glyma.01G012200	115.45	4.55123	4.62613	9.65e-18	7.06e-16	PF01764:Lipase (class 3)
Glyma.08G279500	8.98992	0.290803	4.62555	0.00156	0.00611371	-
Glyma.03G254300	807.313	33.0006	4.6153	1.42e-06	1.31e-05	PF00704:Glycosyl hydrolases family 18
Glyma.10G063000	347.693	14.2739	4.58576	1.04e-57	1.03e-54	PF03171:2OG-Fe(II) oxygenase superfamily|PF14226:non-haem dioxygenase in morphine synthesis N-terminal
Glyma.12G060900	32.6998	1.37676	4.58517	1.68e-07	1.94e-06	PF00394:Multicopper oxidase|PF07732:Multicopper oxidase|PF07731:Multicopper oxidase
Glyma.13G267600	8.70419	0.290803	4.5781	0.00193406	0.0073553	PF03106:WRKY DNA -binding domain
Glyma.10G028900	112.415	4.84918	4.56001	1.79e-19	1.58e-17	PF01740:STAS domain|PF00916:Sulfate permease family
Glyma.04G249700	151.771	6.47707	4.5571	1.87e-24	2.83e-22	PF00504:Chlorophyll A-B binding protein
Glyma.08G138200	15.888	0.652788	4.55489	0.000144533	0.000780301	PF07994:Myo-inositol-1-phosphate synthase|PF01658:Myo-inositol-1-phosphate synthase
Glyma.08G041000	23.9111	1.01477	4.55327	4e-06	3.29e-05	PF01476:LysM domain
Glyma.13G290200	15.8894	0.737193	4.53531	0.000123416	0.000679789	-
Glyma.08G207900	186.624	7.97891	4.53432	5.88e-19	4.86e-17	PF02309:AUX/IAA family
Glyma.10G114600	251.127	10.652	4.5282	9.45e-13	3.21e-11	PF00067:Cytochrome P450
Glyma.15G061400	30.1188	1.23439	4.5115	1.46e-06	1.35e-05	PF00010:Helix-loop-helix DNA-binding domain
Glyma.11G038600	465.579	20.86	4.50714	4.88e-38	1.97e-35	PF06200:tify domain|PF09425:Divergent CCT motif
Glyma.06G020300	921.052	41.2875	4.48254	3.66e-23	4.89e-21	PF00278:Pyridoxal-dependent decarboxylase, C-terminal sheet domain|PF02784:Pyridoxal-dependent decarboxylase, pyridoxal binding domain
Glyma.17G014100	31.4782	1.50083	4.48183	2.48e-05	0.000165719	-
Glyma.15G062400	547.161	24.4979	4.46057	7.37e-28	1.49e-25	PF00188:Cysteine-rich secretory protein family
Glyma.01G160400	22.577	1.09918	4.4579	7.48e-06	5.72e-05	PF03087:Arabidopsis protein of unknown function
Glyma.20G205200	74.0237	3.40124	4.44854	1.89e-15	9.89e-14	PF06414:Zeta toxin
Glyma.03G024400	484.964	22.2874	4.44446	1.11e-05	8.1e-05	-
Glyma.02G202000	35.0862	1.45402	4.44151	1.28e-06	1.19e-05	-
Glyma.20G175000	14.9701	0.72397	4.43174	0.000864206	0.00367079	-
Glyma.07G215600	28.2016	1.23439	4.41363	1.85e-06	1.66e-05	PF04669:Polysaccharide biosynthesis
Glyma.11G243200	79.6366	3.57404	4.38477	5.28e-09	8.43e-08	-
Glyma.19G155500	14.0194	0.666011	4.38329	0.000690249	0.0030246	-
Glyma.20G116700	169.624	8.3216	4.36972	2.36e-24	3.51e-22	-
Glyma.18G247000	95.8497	4.538	4.35719	1.25e-17	9.04e-16	PF00201:UDP-glucoronosyl and UDP-glucosyl transferase
Glyma.19G030800	125.619	6.231	4.34419	1.77e-09	3.16e-08	PF02458:Transferase family
Glyma.04G011900	26.3895	1.16321	4.33966	5.07e-06	4.06e-05	PF00483:Nucleotidyl transferase
Glyma.06G297400	34.7887	1.82315	4.33759	8.04e-08	9.99e-07	-
Glyma.14G083200	33.5141	1.53842	4.3351	2.01e-07	2.28e-06	PF01094:Receptor family ligand binding region|PF00497:Bacterial extracellular solute-binding proteins, family 3|PF00060:Ligand-gated ion channel
Glyma.16G020500	68.386	3.44597	4.32466	1.17e-12	3.91e-11	PF14215:bHLH-MYC and R2R3-MYB transcription factors N-terminal|PF00010:Helix-loop-helix DNA-binding domain
Glyma.09G122500	13.1712	0.581606	4.32187	0.0009843	0.00410282	PF03936:Terpene synthase family, metal binding domain|PF01397:Terpene synthase, N-terminal domain
Glyma.20G133000	39.1638	1.88718	4.29019	5.11e-09	8.19e-08	PF03195:Lateral organ boundaries (LOB) domain
Glyma.07G006900	52.4267	2.65082	4.28091	1.73e-11	4.56e-10	PF01477:PLAT/LH2 domain|PF00305:Lipoxygenase
Glyma.09G253766	59.2661	3.05754	4.27465	1.33e-07	1.58e-06	PF03492:SAM dependent carboxyl methyltransferase
Glyma.04G137100	102.373	5.19687	4.25629	1.16e-06	1.09e-05	-
Glyma.03G051100	13.0719	0.737193	4.24988	0.000439344	0.00204781	PF00069:Protein kinase domain|PF00139:Legume lectin domain
Glyma.05G041400	13.0363	0.737193	4.24942	0.000632828	0.00280916	PF13855:Leucine rich repeat
Glyma.20G247900	52.3627	2.83792	4.24723	3.54e-08	4.74e-07	-
Glyma.07G209400	19.4708	1.1124	4.23451	4.68e-05	0.000289714	PF00069:Protein kinase domain
Glyma.10G094800	46.1784	2.5339	4.23436	6.42e-06	4.99e-05	-
Glyma.02G056400	19.0653	1.01477	4.22726	7.07e-05	0.000417265	PF00561:alpha/beta hydrolase fold
Glyma.07G041300	12.5775	0.652788	4.21741	0.00106992	0.00440611	-
Glyma.05G043800	764.011	41.3618	4.21118	1.47e-25	2.48e-23	-
Glyma.15G159900	118.35	6.41911	4.20246	1.08e-07	1.3e-06	-
Glyma.11G119900	681.223	37.5061	4.19987	1.87e-64	2.54e-61	PF03181:BURP domain
Glyma.17G174100	51.9469	2.61723	4.19535	6.01e-07	6.1e-06	PF01764:Lipase (class 3)
Glyma.07G229500	46.2576	2.49523	4.1706	0.000242259	0.00122055	PF13499:EF-hand domain pair
Glyma.20G197600	51.6292	2.75959	4.16729	3.36e-05	0.000216378	PF02798:Glutathione S-transferase, N-terminal domain
Glyma.11G163100	107.804	5.90154	4.16186	8.23e-19	6.66e-17	PF07107:Wound-induced protein WI12
Glyma.01G195300	219.663	12.4386	4.15994	6.23e-29	1.43e-26	PF05678:VQ motif
Glyma.02G058900	12.2724	0.737193	4.15986	0.000770063	0.00332444	PF00046:Homeobox domain
Glyma.16G013000	68.6141	4.00321	4.1573	2.77e-10	5.81e-09	PF04570:zinc-finger of the FCS-type, C2-C2
Glyma.07G041250	29.7297	1.6096	4.15381	1.47e-06	1.35e-05	-
Glyma.11G243100	834.707	47.1068	4.15091	1.54e-25	2.59e-23	-
Glyma.01G204400	630.237	35.9972	4.14406	4.67e-38	1.9e-35	PF09425:Divergent CCT motif|PF06200:tify domain
Glyma.17G138800	41.8152	2.41798	4.13875	2.93e-08	4.01e-07	PF00156:Phosphoribosyl transferase domain
Glyma.09G053300	101.375	5.76126	4.13657	4.11e-07	4.34e-06	-
Glyma.05G023900	93.0368	5.31487	4.11301	4.19e-17	2.81e-15	PF12643:MazG-like family
Glyma.13G272400	28.8	1.68078	4.09018	1.26e-05	9.12e-05	PF00497:Bacterial extracellular solute-binding proteins, family 3|PF01094:Receptor family ligand binding region|PF00060:Ligand-gated ion channel
Glyma.16G120000	11.849	0.737193	4.08968	0.00196856	0.00746902	PF03087:Arabidopsis protein of unknown function
Glyma.02G056700	11.6638	0.737193	4.0868	0.000906381	0.00382566	PF02545:Maf-like protein
Glyma.19G228400	52.6932	3.22635	4.08663	5.61e-10	1.11e-08	PF03059:Nicotianamine synthase protein
Glyma.09G266800	11.6905	0.72397	4.0861	0.00183109	0.007012	-
Glyma.13G364700	409.509	23.8757	4.08566	1.2e-47	7.92e-45	PF00295:Glycosyl hydrolases family 28
Glyma.18G046300	62.7109	3.82118	4.05969	6.73e-11	1.61e-09	PF00069:Protein kinase domain|PF01657:Salt stress response/antifungal
Glyma.10G192600	74.9843	4.56344	4.05786	2.95e-07	3.21e-06	-
Glyma.17G173800	28.2787	1.76519	4.05116	9.85e-07	9.45e-06	PF01764:Lipase (class 3)
Glyma.13G211700	11.0419	0.652788	4.04916	0.00182429	0.00698901	PF01536:Adenosylmethionine decarboxylase
Glyma.05G066600	33.7316	2.12717	4.04021	2.9e-08	3.97e-07	PF13520:Amino acid permease|PF13906:C-terminus of AA_permease
Glyma.07G006500	439.963	26.6515	4.02851	3.99e-26	7.17e-24	PF00916:Sulfate permease family|PF01740:STAS domain
Glyma.15G256400	11.0184	0.652788	4.02681	0.00264024	0.00961646	PF00225:Kinesin motor domain
Glyma.15G129000	27.8007	1.73874	4.02012	5.18e-06	4.14e-05	PF00141:Peroxidase
Glyma.18G023600	54.5171	3.4063	4.00664	3.81e-10	7.77e-09	PF07731:Multicopper oxidase|PF07732:Multicopper oxidase|PF00394:Multicopper oxidase
Glyma.12G101600	32.5899	2.05599	4.00654	1.37e-07	1.61e-06	PF04646:Protein of unknown function, DUF604
Glyma.15G241300	37.325	2.26239	3.98916	8.26e-09	1.27e-07	PF02458:Transferase family
Glyma.03G185500	423.446	26.5242	3.98866	0.00010703	0.000598316	PF00194:Eukaryotic-type carbonic anhydrase
Glyma.15G057700	33	2.17191	3.97276	7.68e-05	0.000447878	PF00484:Carbonic anhydrase
Glyma.07G134500	217.17	13.9496	3.96593	5.29e-08	6.82e-07	-
Glyma.17G049450	62.8853	3.98791	3.96052	4.76e-12	1.4e-10	-
Glyma.10G157000	10.4602	0.652788	3.9522	0.00198311	0.00751151	-
Glyma.03G180900	47.4579	3.22635	3.93867	4.41e-10	8.9e-09	PF00230:Major intrinsic protein
Glyma.14G064100	15.6941	1.04122	3.93059	0.000503264	0.00230356	-
Glyma.05G150600	15.4971	1.01477	3.92841	0.00037784	0.00179477	PF00201:UDP-glucoronosyl and UDP-glucosyl transferase
Glyma.19G033800	344.817	22.4511	3.92602	2.35e-34	7.45e-32	PF03214:Reversibly glycosylated polypeptide
Glyma.11G166128	46.6936	3.12872	3.92548	5.33e-08	6.87e-07	PF00010:Helix-loop-helix DNA-binding domain
Glyma.14G201000	34.8599	2.20443	3.90539	1.36e-07	1.6e-06	PF08100:Dimerisation domain|PF00891:O-methyltransferase
Glyma.11G046400	495.099	32.9893	3.90471	1.39e-26	2.59e-24	PF05678:VQ motif
Glyma.13G152950	25.5723	1.77841	3.90045	1.75e-06	1.58e-05	PF00657:GDSL-like Lipase/Acylhydrolase
Glyma.18G247650	25.3887	1.75197	3.89399	4.96e-06	3.98e-05	PF13962:Domain of unknown function
Glyma.06G176200	270.222	17.9009	3.89346	1.19e-23	1.68e-21	PF00067:Cytochrome P450
Glyma.04G024700	31.1586	2.18513	3.89174	9.44e-06	7.03e-05	-
Glyma.14G084600	44.8108	3.09721	3.87104	3.37e-09	5.68e-08	PF00046:Homeobox domain
Glyma.16G043500	18.9497	1.16321	3.86612	0.000112154	0.000623514	PF01150:GDA1/CD39 (nucleoside phosphatase) family
Glyma.05G163900	83.7266	5.77955	3.86451	3.72e-12	1.12e-10	PF06955:Xyloglucan endo-transglycosylase (XET) C-terminus|PF00722:Glycosyl hydrolases family 16
Glyma.16G176600	81.5191	5.448	3.8545	7.58e-06	5.79e-05	PF13855:Leucine rich repeat|PF08263:Leucine rich repeat N-terminal domain
Glyma.07G102700	29.1639	2.05599	3.84647	5.88e-07	5.99e-06	PF13489:Methyltransferase domain|PF08241:Methyltransferase domain
Glyma.10G253700	177.76	12.2941	3.84337	0.00158298	0.00619042	PF01657:Salt stress response/antifungal
Glyma.11G179900	82.5412	5.92191	3.82539	1.94e-13	7.43e-12	PF03168:Late embryogenesis abundant protein
Glyma.02G155902	13.7086	0.872409	3.82122	0.00169145	0.00655101	-
Glyma.08G351932	202.011	14.1234	3.8128	5.3e-08	6.84e-07	PF14226:non-haem dioxygenase in morphine synthesis N-terminal|PF03171:2OG-Fe(II) oxygenase superfamily
Glyma.13G084000	12693.6	903.782	3.81182	2.6e-29	6.22e-27	PF00175:Oxidoreductase NAD-binding domain|PF00173:Cytochrome b5-like Heme/Steroid binding domain|PF00174:Oxidoreductase molybdopterin binding domain|PF00970:Oxidoreductase FAD-binding domain|PF03404:Mo-co oxidoreductase dimerisation domain
Glyma.14G070200	71.0836	5.10031	3.80085	1.59e-11	4.21e-10	PF07386:Protein of unknown function (DUF1499)
Glyma.13G294400	57.9332	4.28079	3.80051	8.82e-10	1.68e-08	-
Glyma.13G271600	48.7925	3.54867	3.79925	0.000118377	0.000654266	-
Glyma.14G048000	812.879	58.7819	3.79751	6e-23	7.85e-21	PF00082:Subtilase family|PF05922:Peptidase inhibitor I9
Glyma.03G189800	92.7323	6.56248	3.79388	2.51e-13	9.41e-12	PF00069:Protein kinase domain
Glyma.19G145700	70.941	5.28234	3.79009	4.34e-14	1.84e-12	PF01095:Pectinesterase
Glyma.18G184551	23.0865	1.59638	3.78709	2.35e-05	0.00015837	PF03171:2OG-Fe(II) oxygenase superfamily
Glyma.05G002600	252.962	18.449	3.78528	1.35e-07	1.59e-06	PF07714:Protein tyrosine kinase
Glyma.12G234700	304.564	21.9041	3.78323	1.89e-35	6.47e-33	PF00197:Trypsin and protease inhibitor
Glyma.15G121300	14.2593	1.1124	3.7828	0.000314184	0.00153082	PF13344:Haloacid dehalogenase-like hydrolase
Glyma.07G050100	27.8788	2.04277	3.78261	2.63e-06	2.26e-05	PF14009:Domain of unknown function (DUF4228)
Glyma.19G231400	81.1211	5.70122	3.77475	4.66e-13	1.68e-11	PF04043:Plant invertase/pectin methylesterase inhibitor|PF01095:Pectinesterase
Glyma.06G298400	41.9444	3.14195	3.76767	2.87e-09	4.9e-08	-
Glyma.07G092700	30.7501	2.12003	3.76389	3.69e-05	0.0002351	-
Glyma.03G117000	60.8837	4.60311	3.76366	1.21e-10	2.73e-09	PF00892:EamA-like transporter family
Glyma.17G131900	41.9031	3.18162	3.75383	1.4e-07	1.65e-06	PF00847:AP2 domain
Glyma.02G104600	1026.82	76.2729	3.75253	2.53e-16	1.51e-14	PF00201:UDP-glucoronosyl and UDP-glucosyl transferase
Glyma.02G227500	722.033	53.4536	3.75023	5.36e-31	1.37e-28	PF01419:Jacalin-like lectin domain
Glyma.09G166600	13.3146	0.956814	3.74393	0.000913682	0.00385349	PF03407:Nucleotide-diphospho-sugar transferase
Glyma.14G116400	46.1758	3.58834	3.74198	3.74e-09	6.22e-08	-
Glyma.05G231600	18.5545	1.47439	3.7369	7.86e-05	0.000457064	-
Glyma.07G048800	521.377	38.9172	3.73427	7.6e-12	2.14e-10	PF00891:O-methyltransferase|PF08100:Dimerisation domain
Glyma.05G043900	1642.67	124.162	3.726	1.27e-16	7.94e-15	PF00651:BTB/POZ domain
Glyma.19G030700	48.9765	3.69711	3.72527	1.29e-06	1.2e-05	PF02458:Transferase family
Glyma.11G053400	4756.87	360.952	3.72071	2.19e-24	3.27e-22	PF00201:UDP-glucoronosyl and UDP-glucosyl transferase
Glyma.09G170500	47.531	3.51001	3.71102	1.27e-06	1.18e-05	PF04770:ZF-HD protein dimerisation region
Glyma.09G098400	129.476	9.96778	3.70377	2.86e-10	5.97e-09	PF02135:TAZ zinc finger
Glyma.08G087400	165.014	12.5188	3.69077	2.38e-07	2.65e-06	PF05678:VQ motif
Glyma.12G170500	27.5463	2.19836	3.68789	0.000788179	0.00339188	PF11834:KHA, dimerisation domain of potassium ion channel|PF12796:Ankyrin repeats (3 copies)|PF00027:Cyclic nucleotide-binding domain|PF00520:Ion transport protein
Glyma.02G297200	1117.62	86.9565	3.68215	1.31e-46	8.02e-44	PF00069:Protein kinase domain
Glyma.15G026000	96.8951	7.74506	3.67891	8.44e-15	4e-13	PF12023:Domain of unknown function (DUF3511)
Glyma.19G161100	1914.68	150.331	3.67271	2.48e-16	1.48e-14	PF02309:AUX/IAA family
Glyma.17G138900	25.1176	1.88718	3.66814	1.36e-05	9.74e-05	-
Glyma.05G072600	493.694	39.0751	3.66653	8.09e-19	6.56e-17	PF00249:Myb-like DNA-binding domain
Glyma.20G150600	4590.3	361.947	3.66493	6.21e-24	9.06e-22	-
Glyma.19G029300	107.487	8.49339	3.66425	5.09e-09	8.17e-08	PF00201:UDP-glucoronosyl and UDP-glucosyl transferase
Glyma.17G110500	12.9001	1.04122	3.66282	0.000670035	0.00294787	PF03016:Exostosin family
Glyma.03G156700	5059	399.851	3.66166	9.49e-25	1.49e-22	PF01740:STAS domain|PF00916:Sulfate permease family
Glyma.11G195200	769.633	61.0765	3.65472	7.16e-05	0.000421986	PF07690:Major Facilitator Superfamily
Glyma.04G073700	97.2357	7.86098	3.6545	2.33e-08	3.27e-07	-
Glyma.18G250100	600.39	47.7188	3.64551	5.67e-20	5.27e-18	PF05922:Peptidase inhibitor I9|PF00082:Subtilase family
Glyma.09G256900	12.4856	0.943591	3.64207	0.000721457	0.00314077	PF00008:EGF-like domain
Glyma.18G195200	25.6166	2.10073	3.64147	2.35e-05	0.000158381	PF13855:Leucine rich repeat|PF08263:Leucine rich repeat N-terminal domain
Glyma.06G050900	1016.75	81.195	3.64145	3.67e-19	3.12e-17	PF00481:Protein phosphatase 2C
Glyma.06G300100	398.995	32.2319	3.64042	6.17e-29	1.43e-26	PF00249:Myb-like DNA-binding domain
Glyma.17G173600	197.663	15.5459	3.63977	1.14e-21	1.29e-19	PF01764:Lipase (class 3)
Glyma.14G031200	61.9256	5.10746	3.63902	3.41e-06	2.85e-05	PF00494:Squalene/phytoene synthase
Glyma.13G186700	29.2424	2.33357	3.63767	7.41e-07	7.36e-06	PF07690:Major Facilitator Superfamily
Glyma.08G312000	25.0081	1.99803	3.63453	5.47e-06	4.34e-05	PF02458:Transferase family
Glyma.07G011700	93.485	7.64135	3.63401	3.73e-05	0.000237135	PF06888:Putative Phosphatase
Glyma.05G202700	31.398	2.62646	3.63307	0.00132002	0.00528893	PF03083:Sugar efflux transporter for intercellular exchange
Glyma.08G211800	17.3256	1.44794	3.63234	0.000851987	0.00362703	-
Glyma.19G194000	336.731	27.3644	3.62525	4.14e-21	4.31e-19	PF14008:Iron/zinc purple acid phosphatase-like protein C|PF16656:Purple acid Phosphatase, N-terminal domain|PF00149:Calcineurin-like phosphoesterase
Glyma.08G351800	502.415	40.4779	3.62233	1.41e-10	3.14e-09	PF14226:non-haem dioxygenase in morphine synthesis N-terminal|PF03171:2OG-Fe(II) oxygenase superfamily
Glyma.18G094100	16.8236	1.4032	3.61741	0.000135065	0.000734378	-
Glyma.15G105900	34.6941	2.89588	3.61636	0.000344031	0.0016533	PF03151:Triose-phosphate Transporter family
Glyma.07G256400	12.493	1.028	3.61517	0.000624427	0.00277664	PF04819:Family of unknown function (DUF716)
Glyma.04G205600	49.0095	3.88522	3.61167	2.47e-10	5.24e-09	PF00762:Ferrochelatase
Glyma.06G299900	25.1918	2.12717	3.61101	2.88e-06	2.46e-05	PF00249:Myb-like DNA-binding domain
Glyma.06G137600	61.7881	5.12676	3.60504	1.17e-12	3.9e-11	-
Glyma.07G041400	872.392	71.7247	3.60476	1.5e-24	2.31e-22	PF06200:tify domain|PF09425:Divergent CCT motif
Glyma.11G220900	20.5564	1.70723	3.59019	0.000670563	0.00294989	PF00139:Legume lectin domain|PF00069:Protein kinase domain
Glyma.12G184000	15.9116	1.23439	3.58908	0.000206984	0.00106602	PF01161:Phosphatidylethanolamine-binding protein
Glyma.08G180100	31.5291	2.56642	3.58793	0.0016896	0.00654501	PF00226:DnaJ domain
Glyma.15G146000	20.0972	1.6096	3.58408	7.36e-05	0.00043189	PF00407:Pathogenesis-related protein Bet v I family
Glyma.14G193100	132.375	11.0985	3.58187	6.46e-07	6.5e-06	PF01255:Putative undecaprenyl diphosphate synthase
Glyma.06G010500	16.3099	1.38998	3.57975	0.000118256	0.00065368	PF03765:CRAL/TRIO, N-terminal domain|PF00650:CRAL/TRIO domain
Glyma.02G273600	12.3494	1.08596	3.5644	0.00269262	0.00977413	PF09790:Hyccin
Glyma.15G062500	136.858	11.3313	3.55923	2.17e-10	4.65e-09	PF00188:Cysteine-rich secretory protein family
Glyma.05G238400	16.4876	1.48761	3.55198	0.000462749	0.00214063	PF13499:EF-hand domain pair|PF13833:EF-hand domain pair
Glyma.15G093100	39.7086	3.41446	3.54952	5.73e-08	7.35e-07	PF06200:tify domain|PF09425:Divergent CCT motif
Glyma.09G253900	58.0371	4.94472	3.53119	4.57e-07	4.77e-06	PF03492:SAM dependent carboxyl methyltransferase
Glyma.18G213200	508.847	44.1194	3.5232	4.49e-28	9.25e-26	PF03106:WRKY DNA -binding domain
Glyma.11G150400	1825.91	159.449	3.51863	3.01e-21	3.2e-19	PF03018:Dirigent-like protein
Glyma.02G307500	478.597	41.4776	3.51636	1.46e-32	3.96e-30	-
Glyma.03G001700	57.308	4.89999	3.51224	2.47e-12	7.7e-11	-
Glyma.05G114000	50.5411	4.42923	3.51136	6.21e-06	4.85e-05	PF00544:Pectate lyase
Glyma.12G104800	335.804	29.7001	3.51046	4.77e-16	2.75e-14	PF00249:Myb-like DNA-binding domain
Glyma.07G059800	405.69	35.7988	3.50518	4.34e-12	1.29e-10	PF14833:NAD-binding of NADP-dependent 3-hydroxyisobutyrate dehydrogenase|PF03446:NAD binding domain of 6-phosphogluconate dehydrogenase
Glyma.01G135700	11.6062	1.04122	3.50221	0.00159855	0.00623673	-
Glyma.02G031700	65.7722	5.92191	3.502	3.64e-11	9.06e-10	PF14416:PMR5 N terminal Domain|PF13839:GDSL/SGNH-like Acyl-Esterase family found in Pmr5 and Cas1p
Glyma.03G125200	11.3693	0.956814	3.50096	0.00155297	0.00608945	PF00450:Serine carboxypeptidase
Glyma.05G161300	43.8916	3.72963	3.50049	1.73e-05	0.000120798	PF02798:Glutathione S-transferase, N-terminal domain|PF00043:Glutathione S-transferase, C-terminal domain
Glyma.14G058700	217.416	19.0631	3.49862	8.12e-13	2.8e-11	PF14226:non-haem dioxygenase in morphine synthesis N-terminal|PF03171:2OG-Fe(II) oxygenase superfamily
Glyma.09G253832	39.5877	3.57511	3.49492	6.25e-05	0.000373689	PF03492:SAM dependent carboxyl methyltransferase
Glyma.18G065900	81.059	6.96206	3.49174	1.94e-11	5.09e-10	PF11493:Thylakoid soluble phosphoprotein TSP9
Glyma.11G074100	187.287	16.4977	3.4868	2.17e-13	8.24e-12	PF00067:Cytochrome P450
Glyma.14G163600	111.875	10.1041	3.48521	1.87e-05	0.000129155	-
Glyma.07G113800	30.1501	2.70878	3.4812	2.36e-07	2.63e-06	PF00847:AP2 domain
Glyma.10G041800	100.123	9.07708	3.48029	2.44e-11	6.29e-10	PF00743:Flavin-binding monooxygenase-like
Glyma.02G278200	42.1516	3.83947	3.47498	6.66e-06	5.15e-05	PF07816:Protein of unknown function (DUF1645)
Glyma.19G105100	39.4171	3.3412	3.47469	2.73e-06	2.34e-05	PF00195:Chalcone and stilbene synthases, N-terminal domain|PF02797:Chalcone and stilbene synthases, C-terminal domain
Glyma.13G340500	956.891	86.2029	3.46804	3.54e-32	9.57e-30	PF00153:Mitochondrial carrier protein
Glyma.15G170300	18.5396	1.6096	3.4677	8.08e-05	0.000467132	PF09265:Cytokinin dehydrogenase 1, FAD and cytokinin binding|PF01565:FAD binding domain
Glyma.13G233400	83.1245	7.64743	3.46081	3.69e-11	9.16e-10	PF01094:Receptor family ligand binding region|PF00497:Bacterial extracellular solute-binding proteins, family 3|PF00060:Ligand-gated ion channel
Glyma.16G104800	93.1697	8.36526	3.45767	4.81e-06	3.88e-05	-
Glyma.04G137200	11.2345	1.04122	3.45643	0.00189603	0.00722999	-
Glyma.18G056400	118.126	10.945	3.45188	1.02e-10	2.34e-09	PF07107:Wound-induced protein WI12
Glyma.10G104700	908.766	83.7251	3.44142	1.77e-12	5.68e-11	PF00201:UDP-glucoronosyl and UDP-glucosyl transferase
Glyma.11G224600	582.032	53.6551	3.44101	0.000802791	0.00344726	PF05922:Peptidase inhibitor I9|PF00082:Subtilase family
Glyma.13G231300	10.8555	0.956814	3.43955	0.0018829	0.00718698	PF00657:GDSL-like Lipase/Acylhydrolase
Glyma.02G109100	103.151	9.56106	3.43834	2.61e-09	4.52e-08	PF03330:Lytic transglycolase|PF01357:Pollen allergen
Glyma.02G062700	32.5218	2.94162	3.43768	5.96e-07	6.06e-06	PF02701:Dof domain, zinc finger
Glyma.08G280300	18.362	1.69401	3.43131	9.28e-05	0.000527467	PF00153:Mitochondrial carrier protein
Glyma.04G017800	266.733	24.9718	3.42358	9.48e-12	2.61e-10	-
Glyma.13G200100	21.8427	2.05599	3.41916	2.88e-05	0.000189205	PF00191:Annexin
Glyma.10G019900	218.744	20.8386	3.41231	3.16e-16	1.86e-14	PF00043:Glutathione S-transferase, C-terminal domain|PF02798:Glutathione S-transferase, N-terminal domain
Glyma.18G106300	508.709	47.7207	3.41181	1.41e-08	2.07e-07	PF16363:GDP-mannose 4,6 dehydratase
Glyma.17G179400	146.444	13.6201	3.40731	8.14e-07	7.98e-06	PF00931:NB-ARC domain
Glyma.15G031000	68.4435	6.472	3.40556	1.94e-13	7.43e-12	-
Glyma.06G255700	14.3406	1.38998	3.40169	0.00104816	0.00432922	PF13833:EF-hand domain pair
Glyma.15G054500	265.893	24.8283	3.39952	2.15e-17	1.5e-15	PF00201:UDP-glucoronosyl and UDP-glucosyl transferase
Glyma.19G101500	25.6243	2.50238	3.39526	3.09e-05	0.000200911	-
Glyma.14G206100	92.5017	8.57166	3.39468	8.93e-09	1.36e-07	PF00651:BTB/POZ domain|PF03000:NPH3 family
Glyma.03G125000	14.6161	1.48761	3.39123	0.000552053	0.00249799	PF00249:Myb-like DNA-binding domain
Glyma.15G160000	123.644	11.6536	3.38655	7.45e-06	5.7e-05	-
Glyma.13G269100	646.591	62.1149	3.38465	8.36e-37	3.14e-34	-
Glyma.13G227132	24.3937	2.28884	3.38231	1.4e-05	9.97e-05	PF00892:EamA-like transporter family
Glyma.01G184900	85.0685	8.28193	3.38161	1.3e-16	8.09e-15	-
Glyma.12G087200	753.629	72.5677	3.37565	3.37e-51	2.66e-48	PF00067:Cytochrome P450
Glyma.19G133500	91.9533	8.95609	3.37428	1.33e-13	5.22e-12	-
Glyma.20G204800	14.0284	1.33202	3.37374	0.000652705	0.00288299	PF14576:Sieve element occlusion N-terminus|PF14577:Sieve element occlusion C-terminus
Glyma.07G027500	182.576	17.9274	3.35522	5.3e-16	3.03e-14	PF03140:Plant protein of unknown function
Glyma.01G163100	104.056	10.1559	3.35385	1.68e-15	8.87e-14	PF00141:Peroxidase
Glyma.04G004100	17.29	1.68078	3.35319	7.43e-05	0.000435348	PF00249:Myb-like DNA-binding domain
Glyma.03G002300	39.6766	3.96354	3.35173	8.17e-05	0.000472125	PF03106:WRKY DNA -binding domain
Glyma.15G020650	17.3625	1.73874	3.34685	0.000267675	0.00133134	-
Glyma.16G201300	25.5989	2.62646	3.34378	0.00135962	0.00543211	PF00010:Helix-loop-helix DNA-binding domain
Glyma.11G254700	976.955	96.771	3.34094	3.56e-29	8.34e-27	PF05221:S-adenosyl-L-homocysteine hydrolase|PF00670:S-adenosyl-L-homocysteine hydrolase, NAD binding domain
Glyma.19G150900	99.1293	9.87831	3.33385	3.36e-17	2.29e-15	PF03018:Dirigent-like protein
Glyma.15G222200	1491.4	148.292	3.33146	2.31e-18	1.82e-16	PF00125:Core histone H2A/H2B/H3/H4
Glyma.05G196500	259.872	25.9419	3.33121	1.7e-13	6.57e-12	PF00909:Ammonium Transporter Family
Glyma.12G033400	75.2243	7.54473	3.33029	7.42e-15	3.56e-13	PF13920:Zinc finger, C3HC4 type (RING finger)
Glyma.10G241000	190.412	18.9533	3.32901	4.63e-19	3.9e-17	PF02880:Phosphoglucomutase/phosphomannomutase, alpha/beta/alpha domain III|PF02878:Phosphoglucomutase/phosphomannomutase, alpha/beta/alpha domain I|PF00408:Phosphoglucomutase/phosphomannomutase, C-terminal domain|PF02879:Phosphoglucomutase/phosphomannomutase, alpha/beta/alpha domain II
Glyma.20G142000	17.6114	1.80993	3.32591	0.0021867	0.00815982	PF01946:Thi4 family
Glyma.19G205400	27.7548	2.83792	3.3189	6.98e-05	0.000412664	PF00141:Peroxidase
Glyma.19G119100	27.4895	2.87759	3.31886	2.18e-06	1.92e-05	PF03016:Exostosin family
Glyma.02G181800	1150	115.249	3.31391	2.34e-14	1.03e-12	PF01554:MatE
Glyma.13G262533	30.6328	3.1155	3.3139	1.89e-05	0.000130836	PF07714:Protein tyrosine kinase
Glyma.14G061800	19.7701	1.88718	3.31368	0.000186888	0.000976231	PF02458:Transferase family
Glyma.04G005200	17.2618	1.82315	3.31118	0.000510909	0.0023334	PF05653:Magnesium transporter NIPA
Glyma.13G262400	144.328	14.6807	3.30864	1.1e-05	8.09e-05	PF07983:X8 domain
Glyma.11G080300	41.1969	4.23606	3.30613	1.79e-05	0.000124428	PF00141:Peroxidase
Glyma.11G075000	13.4998	1.38998	3.30427	0.000534164	0.00242865	PF00903:Glyoxalase/Bleomycin resistance protein/Dioxygenase superfamily
Glyma.03G247500	99.515	9.87724	3.30092	8.78e-09	1.34e-07	PF00967:Barwin family
Glyma.10G078500	23.492	2.40475	3.29666	0.000449167	0.00208734	PF03641:Possible lysine decarboxylase
Glyma.02G082700	278.087	28.1991	3.29577	4.04e-11	9.96e-10	PF04863:Alliinase EGF-like domain|PF04864:Allinase
Glyma.01G013200	297.758	30.5103	3.28328	1.52e-14	6.87e-13	PF01764:Lipase (class 3)
Glyma.13G224000	205.602	21.3683	3.28192	9.63e-26	1.68e-23	PF00012:Hsp70 protein
Glyma.09G189100	99.4343	10.3694	3.27945	6.73e-15	3.25e-13	PF00488:MutS domain V|PF05188:MutS domain II|PF01624:MutS domain I|PF05192:MutS domain III
Glyma.12G215700	13.4449	1.47439	3.27797	0.000960542	0.00401919	-
Glyma.15G267000	2747.36	283.74	3.27599	2.2e-10	4.7e-09	PF08442:ATP-grasp domain|PF16114:ATP citrate lyase citrate-binding
Glyma.06G286200	26.517	2.76674	3.27517	3.73e-05	0.00023727	PF00891:O-methyltransferase|PF08100:Dimerisation domain
Glyma.11G134800	323.878	33.512	3.2718	7.85e-23	1.01e-20	-
Glyma.17G141700	20.1962	2.18513	3.26964	0.000464419	0.00214789	PF01095:Pectinesterase
Glyma.02G180500	112.992	11.8825	3.26788	2.87e-06	2.45e-05	-
Glyma.09G048800	331.646	34.3255	3.26633	1.37e-19	1.23e-17	PF00067:Cytochrome P450
Glyma.19G009000	322.586	33.2738	3.26207	3.2e-08	4.34e-07	PF00389:D-isomer specific 2-hydroxyacid dehydrogenase, catalytic domain|PF02826:D-isomer specific 2-hydroxyacid dehydrogenase, NAD binding domain
Glyma.19G261000	15.6051	1.5252	3.26055	0.000627361	0.00278859	PF07714:Protein tyrosine kinase|PF13947:Wall-associated receptor kinase galacturonan-binding
Glyma.08G287500	287.911	30.2614	3.25888	5.63e-25	8.94e-23	PF03181:BURP domain
Glyma.13G165300	31.9564	3.27716	3.25496	3.99e-07	4.22e-06	PF00481:Protein phosphatase 2C
Glyma.08G314900	38.9594	4.16994	3.25316	2.55e-08	3.53e-07	PF04578:Protein of unknown function, DUF594|PF13968:Domain of unknown function (DUF4220)
Glyma.02G037600	231.689	24.4482	3.24673	1.92e-15	1e-13	PF04864:Allinase
Glyma.10G022300	118.532	12.7468	3.24538	5.9e-08	7.54e-07	-
Glyma.U031204	662.71	69.9239	3.24534	3.93e-13	1.43e-11	-
Glyma.13G361700	851.557	90.3671	3.2445	1.56e-53	1.31e-50	PF14226:non-haem dioxygenase in morphine synthesis N-terminal|PF03171:2OG-Fe(II) oxygenase superfamily
Glyma.18G184600	32.9913	3.62801	3.24446	1.95e-06	1.74e-05	PF14226:non-haem dioxygenase in morphine synthesis N-terminal
Glyma.13G323800	1114.06	117.561	3.24333	7.94e-21	8.09e-19	PF07690:Major Facilitator Superfamily
Glyma.04G246400	263.192	27.6185	3.24153	3.94e-18	3.04e-16	PF01490:Transmembrane amino acid transporter protein
Glyma.15G238500	262.017	27.8677	3.23789	9.67e-09	1.46e-07	PF00191:Annexin
Glyma.18G003100	65.74	6.84006	3.23134	1.81e-10	3.94e-09	PF00201:UDP-glucoronosyl and UDP-glucosyl transferase
Glyma.11G055100	48.0557	5.22439	3.22766	5.7e-07	5.82e-06	PF00069:Protein kinase domain
Glyma.16G055100	102.6	10.9703	3.21279	6.16e-17	4.04e-15	-
Glyma.09G111500	64.3379	7.07905	3.2111	2.43e-08	3.39e-07	-
Glyma.13G229800	132.365	14.3573	3.21047	7.02e-13	2.44e-11	PF13839:GDSL/SGNH-like Acyl-Esterase family found in Pmr5 and Cas1p|PF14416:PMR5 N terminal Domain
Glyma.16G033700	1450.2	157.432	3.20269	9.17e-22	1.05e-19	PF00201:UDP-glucoronosyl and UDP-glucosyl transferase
Glyma.09G155500	3705.93	403.035	3.20097	0.000968853	0.00404735	PF00197:Trypsin and protease inhibitor
Glyma.02G270200	2018.15	219.721	3.2004	2.87e-13	1.07e-11	PF02221:ML domain
Glyma.09G232000	169.917	18.7043	3.20004	9.78e-19	7.88e-17	PF04043:Plant invertase/pectin methylesterase inhibitor
Glyma.01G211000	6896.1	751.258	3.1986	1.33e-19	1.19e-17	PF11837:Domain of unknown function (DUF3357)|PF00251:Glycosyl hydrolases family 32 N-terminal domain|PF08244:Glycosyl hydrolases family 32 C terminal
Glyma.18G260900	181.687	20.141	3.19848	9.65e-19	7.79e-17	PF01357:Pollen allergen|PF03330:Lytic transglycolase
Glyma.13G123100	136.131	14.8545	3.19465	1.5e-08	2.18e-07	PF00847:AP2 domain
Glyma.04G069800	46.2301	5.07387	3.18927	7.55e-05	0.00044109	PF08370:Plant PDR ABC transporter associated|PF14510:ABC-transporter extracellular N-terminal|PF01061:ABC-2 type transporter|PF00005:ABC transporter
Glyma.07G258700	264.614	29.1672	3.18752	1.7e-07	1.97e-06	PF00232:Glycosyl hydrolase family 1
Glyma.19G140500	29.9799	3.20598	3.17712	3.07e-06	2.6e-05	-
Glyma.17G225100	238.421	26.1747	3.17576	8.51e-17	5.45e-15	PF00153:Mitochondrial carrier protein
Glyma.04G244400	40.0995	4.51871	3.17177	2.52e-07	2.79e-06	-
Glyma.16G010500	94.9217	10.6237	3.17099	3.13e-16	1.85e-14	PF02037:SAP domain
Glyma.15G211600	87.2137	9.81934	3.16585	3.91e-07	4.15e-06	PF13832:PHD-zinc-finger like domain|PF13831:PHD-finger
Glyma.18G273000	12.1642	1.37676	3.16411	0.00219766	0.00819157	PF13855:Leucine rich repeat
Glyma.03G026000	296.496	33.2477	3.16232	1.01e-09	1.9e-08	PF07279:Protein of unknown function (DUF1442)
Glyma.13G274900	33.4946	3.84763	3.15605	1.08e-06	1.03e-05	PF03110:SBP domain
Glyma.06G137000	957.129	107.584	3.15282	3.26e-16	1.91e-14	PF03171:2OG-Fe(II) oxygenase superfamily|PF14226:non-haem dioxygenase in morphine synthesis N-terminal
Glyma.04G015700	170.94	18.9655	3.15057	3.12e-16	1.84e-14	PF03094:Mlo family
Glyma.16G211700	5081.33	572.369	3.1503	0.000471444	0.00217622	PF00197:Trypsin and protease inhibitor
Glyma.18G113100	53.6421	6.01746	3.14856	4.09e-06	3.36e-05	PF02458:Transferase family
Glyma.02G065000	24.7994	2.93555	3.1477	4.29e-05	0.000268711	-
Glyma.19G187500	42.519	4.83595	3.14704	8.85e-07	8.6e-06	PF00201:UDP-glucoronosyl and UDP-glucosyl transferase
Glyma.06G088300	91.3315	10.4406	3.14615	1.08e-11	2.93e-10	PF01490:Transmembrane amino acid transporter protein
Glyma.12G074500	1930.97	218.348	3.1455	4e-15	2e-13	PF15511:Centromere kinetochore component CENP-T histone fold
Glyma.01G187700	615.345	69.6301	3.14549	3.42e-17	2.33e-15	PF01596:O-methyltransferase
Glyma.12G210600	1855.5	210.214	3.14375	1.83e-24	2.79e-22	PF00311:Phosphoenolpyruvate carboxylase
Glyma.20G140600	162.289	18.1073	3.14333	9.56e-12	2.64e-10	PF01657:Salt stress response/antifungal
Glyma.17G176200	20.4081	2.19121	3.14137	5.54e-05	0.00033651	PF00106:short chain dehydrogenase
Glyma.12G183400	18.1502	2.12717	3.13859	0.000127794	0.000700093	PF03015:Male sterility protein|PF07993:Male sterility protein
Glyma.20G157900	142.612	16.3676	3.13195	2.51e-08	3.49e-07	PF00249:Myb-like DNA-binding domain
Glyma.01G024000	4953.65	565.67	3.13088	6.69e-42	3.27e-39	PF00153:Mitochondrial carrier protein
Glyma.17G139900	1304.48	148.703	3.1291	4.87e-09	7.85e-08	PF14547:Hydrophobic seed protein
Glyma.06G030500	88.9714	10.2271	3.12657	9.69e-13	3.28e-11	PF00150:Cellulase (glycosyl hydrolase family 5)
Glyma.11G130900	2978.9	342.704	3.11991	1.49e-16	9.18e-15	PF00125:Core histone H2A/H2B/H3/H4
Glyma.04G246600	198.866	23.1121	3.1175	1.12e-20	1.11e-18	PF00134:Cyclin, N-terminal domain|PF02984:Cyclin, C-terminal domain
Glyma.02G202500	135.042	15.3609	3.11427	6.84e-15	3.3e-13	PF00171:Aldehyde dehydrogenase family
Glyma.08G204900	57.7051	6.7618	3.11144	4.81e-05	0.000296758	PF03759:PRONE (Plant-specific Rop nucleotide exchanger)
Glyma.02G154500	26.1025	2.98636	3.10938	0.000218412	0.00111682	-
Glyma.10G212300	23.6268	2.80641	3.10915	9.53e-06	7.1e-05	PF03094:Mlo family
Glyma.11G219400	37.8845	4.4343	3.10234	8.53e-07	8.31e-06	PF03330:Lytic transglycolase|PF01357:Pollen allergen
Glyma.18G294400	189.085	21.8491	3.09825	5.82e-11	1.4e-09	PF14380:Wall-associated receptor kinase C-terminal|PF00069:Protein kinase domain
Glyma.13G321600	523.702	61.1763	3.09626	2.63e-37	1.01e-34	PF00125:Core histone H2A/H2B/H3/H4
Glyma.12G055200	1743.81	203.964	3.0962	1.14e-14	5.24e-13	PF00125:Core histone H2A/H2B/H3/H4
Glyma.09G025200	189.93	22.0412	3.09541	4.29e-05	0.000268642	PF07712:Stress up-regulated Nod 19
Glyma.07G170900	120.664	13.9993	3.08882	0.000612251	0.00273077	PF03107:C1 domain
Glyma.17G027800	46.9884	5.70229	3.0815	5.91e-07	6.01e-06	PF04570:zinc-finger of the FCS-type, C2-C2
Glyma.10G281800	14.7034	1.82315	3.07876	0.00160034	0.00624202	PF14215:bHLH-MYC and R2R3-MYB transcription factors N-terminal|PF00010:Helix-loop-helix DNA-binding domain
Glyma.11G219000	385.541	45.7596	3.07703	3.91e-08	5.19e-07	PF00168:C2 domain
Glyma.06G323100	132.177	15.8399	3.07415	7.17e-17	4.65e-15	PF00759:Glycosyl hydrolase family 9
Glyma.06G284400	187.489	22.4196	3.07302	1.71e-14	7.68e-13	-
Glyma.15G131600	101.301	12.1661	3.07202	1.07e-09	2.01e-08	PF00515:Tetratricopeptide repeat
Glyma.02G133900	19.8498	2.36002	3.07202	8.17e-05	0.000472219	PF07859:alpha/beta hydrolase fold
Glyma.10G157800	374.547	44.7438	3.0714	1.73e-08	2.48e-07	PF01627:Hpt domain
Glyma.13G092000	14.4088	1.76519	3.07055	0.000435133	0.00203167	PF13639:Ring finger domain
Glyma.08G106400	179.068	21.2869	3.07025	2.01e-15	1.05e-13	PF00225:Kinesin motor domain
Glyma.14G064000	174.914	20.9717	3.06937	1.26e-19	1.14e-17	PF03759:PRONE (Plant-specific Rop nucleotide exchanger)
Glyma.11G037200	13.9365	1.62283	3.06341	0.000917599	0.00386813	PF02458:Transferase family
Glyma.12G021300	68.4908	7.93001	3.06291	7.5e-06	5.73e-05	PF00332:Glycosyl hydrolases family 17
Glyma.13G304000	16.3882	1.90041	3.06093	0.00174507	0.00672695	PF03321:GH3 auxin-responsive promoter
Glyma.20G100600	1317.1	158.021	3.06025	7.37e-09	1.14e-07	PF00505:HMG (high mobility group) box
Glyma.06G049200	41.879	4.97117	3.06004	2.44e-08	3.41e-07	PF00847:AP2 domain
Glyma.07G087700	100.773	12.2505	3.05654	6.76e-09	1.06e-07	PF00488:MutS domain V|PF05188:MutS domain II|PF05192:MutS domain III|PF01624:MutS domain I
Glyma.11G032700	51.294	6.27067	3.05608	1.59e-08	2.3e-07	PF01095:Pectinesterase
Glyma.10G192800	48.1537	5.93513	3.05075	1.51e-09	2.74e-08	PF14868:Domain of unknown function (DUF4487)
Glyma.18G183700	17.0545	2.10073	3.04947	0.0010261	0.00425117	PF00394:Multicopper oxidase|PF07731:Multicopper oxidase|PF07732:Multicopper oxidase
Glyma.13G319600	17.0131	2.10073	3.04656	0.00104189	0.00430739	PF13632:Glycosyl transferase family group 2
Glyma.15G016900	238.879	29.3005	3.04066	5.02e-19	4.2e-17	PF00854:POT family
Glyma.01G205451	19.0651	2.24917	3.03992	0.000196007	0.00101695	-
Glyma.02G111900	374.985	45.7442	3.03873	1.69e-22	2.09e-20	PF07059:Protein of unknown function (DUF1336)
Glyma.13G219100	36.5017	4.58482	3.03248	5.35e-07	5.51e-06	PF06200:tify domain|PF09425:Divergent CCT motif
Glyma.02G227700	306.632	37.9881	3.02136	1.9e-11	4.97e-10	PF07992:Pyridine nucleotide-disulphide oxidoreductase
Glyma.13G370100	957.092	118.255	3.01872	1.91e-21	2.11e-19	PF03106:WRKY DNA -binding domain
Glyma.06G113200	104.61	13.0599	3.01707	7.67e-16	4.26e-14	PF00504:Chlorophyll A-B binding protein
Glyma.17G043700	127.106	15.3985	3.0169	5.45e-12	1.58e-10	PF09425:Divergent CCT motif|PF06200:tify domain
Glyma.18G018500	1438	178.325	3.01369	2.34e-13	8.83e-12	PF01190:Pollen proteins Ole e I like
Glyma.18G014000	2057.57	254.416	3.01358	2.55e-47	1.63e-44	-
Glyma.20G033800	316.497	39.3668	3.01079	1.06e-05	7.79e-05	PF04535:Domain of unknown function (DUF588)
Glyma.06G159900	168.757	21.291	3.00943	1.6e-20	1.57e-18	PF00762:Ferrochelatase
Glyma.20G145100	791.247	98.5199	3.0094	2.64e-13	9.87e-12	PF02727:Copper amine oxidase, N2 domain|PF01179:Copper amine oxidase, enzyme domain|PF02728:Copper amine oxidase, N3 domain
Glyma.06G214700	48.6467	6.0439	3.00332	1.32e-08	1.95e-07	PF04832:SOUL heme-binding protein|PF10184:Uncharacterized conserved protein (DUF2358)
Glyma.08G348101	24.7833	3.12366	3.00019	0.000672422	0.00295688	-
Glyma.07G237300	23.4091	2.77281	2.99963	0.000169171	0.00089631	PF04043:Plant invertase/pectin methylesterase inhibitor
Glyma.07G142400	87.9807	10.828	2.99761	9.7e-15	4.52e-13	PF00394:Multicopper oxidase|PF07732:Multicopper oxidase|PF07731:Multicopper oxidase
Glyma.12G187600	24.484	3.14195	2.99193	1.21e-05	8.79e-05	PF03168:Late embryogenesis abundant protein
Glyma.03G214800	49.2984	6.28389	2.99057	2.38e-07	2.66e-06	PF12146:Serine aminopeptidase, S33
Glyma.07G107200	92.4557	11.6699	2.9904	2.65e-11	6.77e-10	PF04770:ZF-HD protein dimerisation region
Glyma.06G237900	32.7	4.13843	2.98985	6.22e-05	0.000372247	PF13962:Domain of unknown function|PF12796:Ankyrin repeats (3 copies)|PF13857:Ankyrin repeats (many copies)
Glyma.03G050100	188.226	23.7029	2.98741	1.45e-16	8.92e-15	PF00210:Ferritin-like domain
Glyma.15G185200	151.492	19.2788	2.98718	8.08e-07	7.93e-06	-
Glyma.07G088200	58.9679	7.27931	2.98699	2.2e-05	0.000149126	PF01740:STAS domain|PF00916:Sulfate permease family
Glyma.09G186900	178.39	22.7115	2.98659	1.53e-08	2.22e-07	PF05241:Emopamil binding protein
Glyma.06G039800	418.199	52.9046	2.98515	6.47e-12	1.85e-10	PF08553:VID27 cytoplasmic protein
Glyma.03G157000	26.6221	3.29039	2.98429	9.15e-06	6.84e-05	PF08458:Plant pleckstrin homology-like region|PF05703:Auxin canalisation
Glyma.10G165600	56.6965	7.30682	2.98068	1.31e-09	2.41e-08	-
Glyma.13G225100	53.5401	6.80754	2.9769	1.42e-09	2.59e-08	PF03031:NLI interacting factor-like phosphatase
Glyma.04G020200	1796.6	229.072	2.97239	1.04e-08	1.57e-07	PF00278:Pyridoxal-dependent decarboxylase, C-terminal sheet domain|PF02784:Pyridoxal-dependent decarboxylase, pyridoxal binding domain
Glyma.11G012400	205.931	26.3221	2.972	2.91e-07	3.17e-06	PF12894:Anaphase-promoting complex subunit 4 WD40 domain|PF00400:WD domain, G-beta repeat
Glyma.05G147000	97.9908	12.3521	2.96739	0.000530235	0.00241154	PF01596:O-methyltransferase
Glyma.01G172700	3502.55	448.701	2.9637	1.04e-23	1.48e-21	PF05368:NmrA-like family
Glyma.01G179400	22.2172	2.70163	2.96187	0.00123225	0.00498176	PF00067:Cytochrome P450
Glyma.10G219300	23.9969	3.15517	2.96164	2.61e-05	0.000173628	-
Glyma.20G230400	83.9966	10.9185	2.95919	1.43e-06	1.32e-05	PF11926:Domain of unknown function (DUF3444)|PF00226:DnaJ domain
Glyma.01G229600	610.947	78.6502	2.95902	1.72e-08	2.47e-07	PF00400:WD domain, G-beta repeat|PF12894:Anaphase-promoting complex subunit 4 WD40 domain
Glyma.11G002100	27.1105	3.54867	2.95839	0.00149614	0.00590867	-
Glyma.03G112700	112.417	14.4824	2.95779	2.16e-10	4.63e-09	PF00847:AP2 domain
Glyma.11G109202	26.7272	3.49071	2.95499	7.86e-05	0.000457064	PF04049:Anaphase promoting complex subunit 8 / Cdc23
Glyma.14G004800	215.183	27.8423	2.95453	9.98e-11	2.3e-09	-
Glyma.09G182500	65.7042	8.57273	2.95276	1.92e-12	6.13e-11	PF02485:Core-2/I-Branching enzyme
Glyma.04G227500	90.4978	11.8174	2.95245	3.45e-10	7.11e-09	-
Glyma.16G063400	124.303	16.1805	2.94899	9.23e-11	2.15e-09	PF00097:Zinc finger, C3HC4 type (RING finger)
Glyma.14G056100	78.3099	9.85079	2.94878	2.29e-09	3.99e-08	PF07731:Multicopper oxidase|PF00394:Multicopper oxidase|PF07732:Multicopper oxidase
Glyma.02G302800	263.006	34.2167	2.94839	6.09e-07	6.16e-06	PF00307:Calponin homology (CH) domain|PF00225:Kinesin motor domain
Glyma.20G049800	74.8645	9.54884	2.94787	7.82e-13	2.7e-11	PF14368:Probable lipid transfer
Glyma.10G232200	18.4049	2.40475	2.9454	0.000173955	0.000918414	PF01554:MatE
Glyma.06G036600	33.8382	4.41601	2.94399	1.77e-07	2.04e-06	-
Glyma.13G322300	317.894	41.1929	2.94397	1.18e-25	2.04e-23	PF07795:Protein of unknown function (DUF1635)
Glyma.19G223800	36.6394	4.80444	2.94388	2.9e-07	3.17e-06	-
Glyma.08G036600	28.3305	3.62593	2.94347	2.63e-05	0.000174656	PF03181:BURP domain
Glyma.19G082000	181.097	23.6663	2.94314	1.77e-08	2.53e-07	PF00097:Zinc finger, C3HC4 type (RING finger)
Glyma.14G203900	63.4464	8.41107	2.94107	3.39e-09	5.69e-08	PF01357:Pollen allergen|PF03330:Lytic transglycolase
Glyma.12G048900	26.0653	3.4063	2.94013	0.000101324	0.000569785	PF05697:Bacterial trigger factor protein (TF)
Glyma.16G209500	36.114	4.70681	2.9318	2.01e-06	1.78e-05	PF05623:Protein of unknown function (DUF789)
Glyma.19G130700	12.8142	1.68078	2.9298	0.00136998	0.0054675	PF02493:MORN repeat|PF01504:Phosphatidylinositol-4-phosphate 5-Kinase
Glyma.08G159900	1013.58	133.691	2.9247	9.25e-14	3.72e-12	PF08442:ATP-grasp domain|PF16114:ATP citrate lyase citrate-binding
Glyma.04G194200	103.021	13.3659	2.9242	1.95e-06	1.74e-05	PF13193:AMP-binding enzyme C-terminal domain|PF00501:AMP-binding enzyme
Glyma.13G290600	99.3851	13.0792	2.92331	1.06e-12	3.55e-11	PF04852:Protein of unknown function (DUF640)
Glyma.02G206200	22.9546	2.98636	2.92218	2.14e-05	0.000145484	PF04576:Zein-binding
Glyma.12G224000	152.738	20.0667	2.9182	5.73e-16	3.27e-14	PF11145:Protein of unknown function (DUF2921)
Glyma.14G047200	32.4746	4.1628	2.91622	1.69e-06	1.53e-05	PF00854:POT family
Glyma.11G136300	22.4572	2.85722	2.91605	0.000171214	0.000905479	-
Glyma.14G181800	498.134	66.171	2.9155	1.23e-09	2.26e-08	PF00225:Kinesin motor domain
Glyma.06G175200	268.456	36.0368	2.90939	7.19e-22	8.36e-20	PF14576:Sieve element occlusion N-terminus|PF14577:Sieve element occlusion C-terminus
Glyma.17G100000	22.4318	2.95485	2.90608	0.000321741	0.0015617	-
Glyma.05G038100	350.917	46.9858	2.90531	4.11e-20	3.88e-18	PF01592:NifU-like N terminal domain
Glyma.19G190200	200.991	26.7218	2.90319	4.51e-18	3.46e-16	PF00069:Protein kinase domain
Glyma.14G138200	329.147	44.0299	2.90276	1.8e-20	1.75e-18	PF00854:POT family
Glyma.13G179800	15.8465	2.2248	2.90244	0.00172726	0.00666954	-
Glyma.18G270051	230.922	30.8987	2.90057	1.71e-10	3.75e-09	-
Glyma.02G136900	55.7118	7.50507	2.89988	1.02e-07	1.24e-06	PF10497:Zinc-finger domain of monoamine-oxidase A repressor R1
Glyma.09G041750	67.5078	8.79128	2.89926	7.59e-07	7.51e-06	-
Glyma.12G121600	92.4383	12.522	2.89908	6.27e-05	0.000374737	-
Glyma.15G079300	101.806	13.7442	2.89862	3.28e-12	1e-10	PF00657:GDSL-like Lipase/Acylhydrolase
Glyma.03G139500	185.271	24.7704	2.89831	1.52e-12	4.95e-11	-
Glyma.20G229400	75.4035	10.04	2.89714	4.9e-14	2.06e-12	PF10440:Ubiquitin-binding WIYLD domain
Glyma.18G067800	845.079	113.643	2.89689	5.17e-13	1.85e-11	PF02747:Proliferating cell nuclear antigen, C-terminal domain|PF00705:Proliferating cell nuclear antigen, N-terminal domain
Glyma.03G187200	23.1739	3.18162	2.89675	6.52e-05	0.000388256	PF00201:UDP-glucoronosyl and UDP-glucosyl transferase
Glyma.04G060600	713.646	95.9502	2.89646	1.25e-08	1.85e-07	PF02298:Plastocyanin-like domain
Glyma.03G132200	25.5693	3.53038	2.89389	1.6e-05	0.000112414	-
Glyma.13G051000	19.9387	2.66404	2.89263	0.000332922	0.00160701	PF14306:PUA-like domain|PF01747:ATP-sulfurylase
Glyma.06G305300	20.3133	2.75352	2.89195	0.000807053	0.00346283	-
Glyma.20G007900	22.968	3.15517	2.89184	3.3e-05	0.000212899	PF00501:AMP-binding enzyme
Glyma.09G040500	148.234	19.6304	2.88926	7.83e-10	1.51e-08	PF00407:Pathogenesis-related protein Bet v I family
Glyma.05G125800	214.429	29.1184	2.88888	3.36e-14	1.46e-12	PF01565:FAD binding domain|PF08031:Berberine and berberine like
Glyma.18G048400	308.397	41.9435	2.88467	2.99e-08	4.08e-07	PF00692:dUTPase
Glyma.05G098700	305.691	41.6323	2.88183	4.27e-09	6.99e-08	PF00168:C2 domain|PF08372:Plant phosphoribosyltransferase C-terminal
Glyma.12G004800	93.4398	12.7874	2.8814	1.92e-11	5.02e-10	PF00759:Glycosyl hydrolase family 9
Glyma.02G108700	24.6084	3.29039	2.87876	1.43e-05	0.000101546	PF13499:EF-hand domain pair
Glyma.20G177000	64.5228	8.7842	2.87533	1.74e-06	1.57e-05	PF12146:Serine aminopeptidase, S33
Glyma.08G015300	1127.14	153.776	2.87506	6.35e-08	8.05e-07	PF00230:Major intrinsic protein
Glyma.14G002100	26.3732	3.4256	2.87344	3.38e-05	0.000217595	PF10250:GDP-fucose protein O-fucosyltransferase
Glyma.04G133700	113.071	15.5409	2.87309	2.75e-11	7.02e-10	-
Glyma.10G240600	146.551	20.0901	2.87166	0.000365379	0.00174319	PF14383:DUF761-associated sequence motif|PF14309:Domain of unknown function (DUF4378)
Glyma.17G016600	1820.11	249.043	2.87045	4.82e-10	9.67e-09	PF14543:Xylanase inhibitor N-terminal|PF14541:Xylanase inhibitor C-terminal
Glyma.13G152202	66.6591	9.14111	2.86848	1.65e-11	4.36e-10	PF00067:Cytochrome P450
Glyma.04G041500	647.385	88.8235	2.86817	4.36e-11	1.07e-09	PF00112:Papain family cysteine protease|PF08246:Cathepsin propeptide inhibitor domain (I29)
Glyma.15G243000	792.033	108.605	2.86749	0.000936289	0.00393065	PF07983:X8 domain
Glyma.16G128800	1528.09	209.927	2.86462	4.54e-10	9.15e-09	-
Glyma.08G039200	1956.17	268.966	2.86342	1.19e-07	1.43e-06	PF00171:Aldehyde dehydrogenase family
Glyma.17G126300	59.7907	8.33989	2.86022	1.32e-07	1.56e-06	PF08246:Cathepsin propeptide inhibitor domain (I29)|PF00112:Papain family cysteine protease
Glyma.06G117200	1826.25	251.757	2.85994	3.46e-24	5.11e-22	PF14226:non-haem dioxygenase in morphine synthesis N-terminal|PF03171:2OG-Fe(II) oxygenase superfamily
Glyma.20G191600	496.85	68.4617	2.85892	2.28e-10	4.85e-09	PF00125:Core histone H2A/H2B/H3/H4
Glyma.12G233500	238.45	33.2325	2.8583	5.76e-19	4.78e-17	PF13839:GDSL/SGNH-like Acyl-Esterase family found in Pmr5 and Cas1p|PF14416:PMR5 N terminal Domain
Glyma.01G209500	88.8592	12.1386	2.85527	1.59e-07	1.85e-06	PF01095:Pectinesterase
Glyma.13G342000	1251.22	173.522	2.85134	6.93e-26	1.23e-23	PF00125:Core histone H2A/H2B/H3/H4
Glyma.10G258700	117.467	16.5842	2.85022	3.45e-12	1.04e-10	PF04117:Mpv17 / PMP22 family
Glyma.13G133200	672.39	93.3604	2.85017	3.96e-13	1.44e-11	PF00225:Kinesin motor domain
Glyma.11G250000	14.5953	2.04277	2.84968	0.0010198	0.00423108	PF00808:Histone-like transcription factor (CBF/NF-Y) and archaeal histone
Glyma.13G257200	146.962	20.5914	2.84822	1.12e-20	1.11e-18	PF00484:Carbonic anhydrase
Glyma.02G048700	1349.53	187.861	2.84557	8.29e-09	1.27e-07	-
Glyma.17G066000	128.797	18.0555	2.84546	5.14e-06	4.11e-05	PF00188:Cysteine-rich secretory protein family
Glyma.13G318600	104.125	14.6228	2.84454	4.84e-05	0.000298985	PF07876:Stress responsive A/B Barrel Domain
Glyma.19G021400	91.2886	12.6013	2.84303	3.59e-10	7.36e-09	-
Glyma.06G312000	14.354	1.97159	2.8425	0.00101385	0.00421025	PF01657:Salt stress response/antifungal|PF07714:Protein tyrosine kinase|PF11883:Domain of unknown function (DUF3403)
Glyma.19G151300	2690.38	375.832	2.84039	3.34e-09	5.63e-08	PF03018:Dirigent-like protein
Glyma.06G099501	626.817	87.1208	2.83929	7.84e-12	2.2e-10	-
Glyma.08G062500	262.141	36.7099	2.839	1.33e-06	1.23e-05	PF00225:Kinesin motor domain
Glyma.15G210600	88.6483	12.522	2.8389	6.67e-05	0.000396021	PF13831:PHD-finger|PF13832:PHD-zinc-finger like domain
Glyma.18G281000	19.2013	2.68233	2.83747	0.000850058	0.00362023	-
Glyma.03G141900	634.218	88.9384	2.83639	1.9e-06	1.7e-05	-
Glyma.17G105100	26.6501	3.73678	2.83482	4.13e-06	3.39e-05	PF07714:Protein tyrosine kinase|PF00564:PB1 domain
Glyma.12G069400	58.2229	8.34703	2.83333	2.88e-05	0.000188947	PF02469:Fasciclin domain
Glyma.04G011500	36.937	5.3403	2.82985	4.18e-06	3.42e-05	PF03087:Arabidopsis protein of unknown function
Glyma.15G065900	19.6782	2.85114	2.82816	0.000229733	0.00116635	PF00643:B-box zinc finger
Glyma.08G181000	2617.99	370.323	2.82225	2.31e-09	4.02e-08	PF00201:UDP-glucoronosyl and UDP-glucosyl transferase
Glyma.13G362200	70.9678	9.88438	2.82039	3.32e-12	1.01e-10	PF03000:NPH3 family
Glyma.08G016900	382.382	53.7554	2.81797	1.89e-16	1.15e-14	PF05920:Homeobox KN domain|PF07526:Associated with HOX
Glyma.03G249100	140.546	19.7087	2.81701	4.3e-08	5.67e-07	PF05678:VQ motif
Glyma.10G247300	83.7332	11.8946	2.81659	5.42e-12	1.58e-10	-
Glyma.10G087500	69.6858	9.64439	2.81593	6.47e-09	1.02e-07	PF07859:alpha/beta hydrolase fold
Glyma.18G294200	1163.62	165.676	2.81436	7.79e-22	9.02e-20	-
Glyma.11G141700	532.524	75.854	2.81357	3.23e-09	5.46e-08	PF00125:Core histone H2A/H2B/H3/H4
Glyma.12G199800	23.6254	3.30361	2.8101	2.56e-05	0.000170357	PF02458:Transferase family
Glyma.08G329600	665.782	95.1144	2.80863	1.01e-06	9.69e-06	-
Glyma.13G330200	23.4966	3.31683	2.80151	9.46e-05	0.000536076	PF07714:Protein tyrosine kinase
Glyma.04G240100	227.397	32.5978	2.80135	3.5e-08	4.7e-07	PF00892:EamA-like transporter family
Glyma.09G122900	27.5798	3.84555	2.80028	7.18e-05	0.000422842	PF02140:Galactose binding lectin domain|PF01301:Glycosyl hydrolases family 35
Glyma.19G245500	58.8243	8.32052	2.79883	0.000104359	0.000585038	PF00187:Chitin recognition protein|PF00967:Barwin family
Glyma.03G239000	446.519	64.3621	2.79822	8.32e-08	1.03e-06	PF00288:GHMP kinases N terminal domain
Glyma.U031104	1339.26	192.719	2.79704	0.000702643	0.00307146	-
Glyma.09G028700	209.205	30.1759	2.79693	4.38e-11	1.07e-09	-
Glyma.13G087800	2490.91	358.718	2.79652	3.5e-14	1.51e-12	PF00300:Histidine phosphatase superfamily (branch 1)
Glyma.08G085700	239.793	34.369	2.79412	9.24e-05	0.000525755	-
Glyma.13G267500	253.036	36.2054	2.79313	1.59e-12	5.16e-11	PF03106:WRKY DNA -binding domain
Glyma.07G259400	258.302	37.3361	2.78855	1.33e-09	2.44e-08	PF00307:Calponin homology (CH) domain|PF00514:Armadillo/beta-catenin-like repeat
Glyma.03G005600	172.464	24.7938	2.78812	4.98e-09	8e-08	PF01554:MatE
Glyma.07G016900	18.4968	2.61115	2.78761	0.00114419	0.00467089	-
Glyma.18G258000	3180.73	462.091	2.78334	0.00057147	0.00257327	PF02458:Transferase family
Glyma.10G154100	133.893	19.6143	2.78278	6.76e-06	5.22e-05	-
Glyma.10G253200	42.2287	6.19442	2.77923	2.41e-06	2.09e-05	PF00069:Protein kinase domain|PF01657:Salt stress response/antifungal
Glyma.16G017700	29.9871	4.37634	2.77897	1.98e-05	0.000136213	PF00010:Helix-loop-helix DNA-binding domain
Glyma.02G059200	434.499	63.4918	2.77807	1.64e-06	1.49e-05	PF04678:Mitochondrial calcium uniporter
Glyma.15G081500	35.067	5.18472	2.77738	1.48e-06	1.36e-05	-
Glyma.05G088800	92.8251	13.7381	2.77727	6.54e-09	1.03e-07	-
Glyma.18G026500	78.8495	11.4615	2.77571	1.18e-06	1.11e-05	PF03171:2OG-Fe(II) oxygenase superfamily|PF14226:non-haem dioxygenase in morphine synthesis N-terminal
Glyma.08G243100	148.247	21.719	2.77419	8.25e-06	6.24e-05	PF06886:Targeting protein for Xklp2 (TPX2)
Glyma.04G118900	95.7376	14.1123	2.77286	0.00119982	0.00486692	PF04043:Plant invertase/pectin methylesterase inhibitor
Glyma.07G266200	93.0106	13.8093	2.76889	2.24e-07	2.51e-06	PF00459:Inositol monophosphatase family
Glyma.12G111200	161.649	23.8279	2.76864	4.64e-09	7.51e-08	PF01357:Pollen allergen|PF03330:Lytic transglycolase
Glyma.13G046800	364.841	53.7394	2.76644	3.68e-11	9.13e-10	PF15612:WSTF, HB1, Itc1p, MBD9 motif 1|PF10497:Zinc-finger domain of monoamine-oxidase A repressor R1
Glyma.17G180400	298.952	44.095	2.7652	2.9e-07	3.16e-06	PF07732:Multicopper oxidase|PF00394:Multicopper oxidase|PF07731:Multicopper oxidase
Glyma.08G245000	1374.18	202.47	2.76399	6.34e-21	6.52e-19	PF00125:Core histone H2A/H2B/H3/H4
Glyma.14G176500	60.4749	9.11067	2.7634	1.99e-05	0.000136469	PF04674:Phosphate-induced protein 1 conserved region
Glyma.10G253300	13.6804	1.99803	2.76194	0.00197254	0.00747993	PF07714:Protein tyrosine kinase|PF01657:Salt stress response/antifungal
Glyma.04G008200	16.2241	2.40475	2.75628	0.00187864	0.00717263	PF11995:Domain of unknown function (DUF3490)|PF00225:Kinesin motor domain
Glyma.14G097000	86.2204	12.6826	2.75553	1.47e-10	3.27e-09	-
Glyma.06G116100	256.324	38.2138	2.75354	3.29e-13	1.21e-11	PF02984:Cyclin, C-terminal domain|PF00134:Cyclin, N-terminal domain
Glyma.15G122100	39.2762	5.93006	2.75337	7.71e-06	5.88e-05	PF07983:X8 domain|PF00332:Glycosyl hydrolases family 17
Glyma.13G347800	335.626	49.9193	2.75323	1.09e-06	1.03e-05	PF00305:Lipoxygenase|PF01477:PLAT/LH2 domain
Glyma.13G334600	29.8306	4.42923	2.74927	8.96e-05	0.00051201	PF13515:Fusaric acid resistance protein-like
Glyma.10G270100	242.259	36.1293	2.74837	3.67e-09	6.11e-08	PF01569:PAP2 superfamily
Glyma.19G030100	105.866	16.0209	2.74413	9.73e-08	1.19e-06	-
Glyma.02G069700	401.866	60.2522	2.74221	3.91e-11	9.67e-10	PF00804:Syntaxin|PF05739:SNARE domain
Glyma.04G077000	94.2343	14.2354	2.74141	1.99e-08	2.82e-07	PF00069:Protein kinase domain
Glyma.13G056500	330.029	49.7018	2.73704	2.98e-08	4.07e-07	-
Glyma.02G166800	481.083	72.4732	2.73571	2.26e-21	2.43e-19	PF07859:alpha/beta hydrolase fold
Glyma.08G108100	51.476	7.69317	2.7346	1.85e-08	2.64e-07	-
Glyma.20G238100	97.041	14.4305	2.73437	3.96e-07	4.19e-06	PF00481:Protein phosphatase 2C
Glyma.03G039800	18.4121	2.86437	2.73201	0.00106387	0.00438492	PF00141:Peroxidase
Glyma.12G116700	340.769	51.531	2.7307	3.04e-09	5.17e-08	PF06886:Targeting protein for Xklp2 (TPX2)|PF12214:Cell cycle regulated microtubule associated protein
Glyma.15G128901	15.7532	2.37324	2.73043	0.00127789	0.00514476	PF00141:Peroxidase
Glyma.04G066300	75.1655	11.3924	2.72971	4.55e-09	7.38e-08	PF02309:AUX/IAA family
Glyma.07G073400	436.679	65.7795	2.72808	2.07e-24	3.11e-22	PF05686:Glycosyl transferase family 90
Glyma.15G202200	964.155	145.686	2.7273	5.5e-18	4.17e-16	PF03790:KNOX1 domain|PF05920:Homeobox KN domain|PF03791:KNOX2 domain
Glyma.15G032300	1693.48	257.174	2.71936	1.98e-19	1.74e-17	PF00125:Core histone H2A/H2B/H3/H4
Glyma.19G144500	155.755	23.7038	2.71927	1.09e-06	1.04e-05	-
Glyma.16G049500	566.308	86.2134	2.71832	4.44e-08	5.82e-07	PF13561:Enoyl-(Acyl carrier protein) reductase
Glyma.17G131200	691.276	105.325	2.71601	6.2e-08	7.88e-07	PF03514:GRAS domain family
Glyma.19G257800	234.018	35.3339	2.71561	1.53e-06	1.41e-05	PF13833:EF-hand domain pair
Glyma.18G266200	1368.95	208.443	2.71453	3.22e-23	4.32e-21	PF00125:Core histone H2A/H2B/H3/H4
Glyma.01G046400	239.955	36.7323	2.71298	9.88e-13	3.34e-11	PF05460:Origin recognition complex subunit 6 (ORC6)
Glyma.11G048700	166.731	25.7193	2.71251	1.52e-10	3.36e-09	PF07983:X8 domain|PF00332:Glycosyl hydrolases family 17
Glyma.13G156300	50.0946	7.85591	2.71217	6.06e-07	6.13e-06	-
Glyma.17G107800	1223.11	187.045	2.71133	7.73e-17	4.99e-15	-
Glyma.11G001000	237.788	36.5086	2.71056	1.19e-24	1.84e-22	PF02201:SWIB/MDM2 domain
Glyma.14G122900	36.2736	5.38397	2.71001	4.74e-05	0.000293238	-
Glyma.11G225200	139.494	21.5219	2.70708	2.99e-05	0.000195122	PF03759:PRONE (Plant-specific Rop nucleotide exchanger)
Glyma.19G187000	19.0623	2.78604	2.70538	0.0014607	0.0057876	PF00201:UDP-glucoronosyl and UDP-glucosyl transferase
Glyma.13G031500	172.789	26.6038	2.70533	1.52e-23	2.1e-21	PF00134:Cyclin, N-terminal domain|PF02984:Cyclin, C-terminal domain
Glyma.20G230800	75.1637	11.6293	2.70452	7.06e-05	0.000417032	PF01627:Hpt domain
Glyma.12G021800	909.412	139.673	2.70446	4.18e-09	6.85e-08	PF00179:Ubiquitin-conjugating enzyme
Glyma.04G201000	50.81	7.77758	2.70391	3.67e-09	6.11e-08	PF15630:CENP-S protein
Glyma.14G133100	667.869	102.638	2.70376	1.03e-11	2.81e-10	-
Glyma.15G148300	455.215	70.0165	2.70328	1.44e-08	2.11e-07	PF12348:CLASP N terminal
Glyma.20G110500	68.6977	10.6735	2.70078	3.31e-09	5.58e-08	PF04819:Family of unknown function (DUF716)
Glyma.10G281900	24.7537	3.85269	2.6983	0.000919551	0.00387486	PF02298:Plastocyanin-like domain
Glyma.13G147600	417.449	63.9153	2.6968	1.32e-10	2.96e-09	PF03171:2OG-Fe(II) oxygenase superfamily|PF14226:non-haem dioxygenase in morphine synthesis N-terminal
Glyma.01G125800	463.713	71.8814	2.69329	9.23e-10	1.76e-08	PF07714:Protein tyrosine kinase|PF08263:Leucine rich repeat N-terminal domain|PF13855:Leucine rich repeat
Glyma.12G217400	9930.47	1535.57	2.6927	1.51e-08	2.2e-07	PF03181:BURP domain
Glyma.16G100100	46.5235	7.06475	2.69059	7.43e-06	5.68e-05	PF14368:Probable lipid transfer
Glyma.07G202500	1211.56	187.884	2.69005	7.12e-16	3.98e-14	PF00125:Core histone H2A/H2B/H3/H4
Glyma.12G068700	1290.47	200.724	2.68897	3.94e-45	2.17e-42	PF06830:Root cap
Glyma.05G200101	58.417	8.96724	2.68726	6.8e-09	1.07e-07	PF00847:AP2 domain
Glyma.01G166300	262.493	41.069	2.68094	1.54e-06	1.41e-05	-
Glyma.07G132100	163.651	25.6907	2.67982	2.76e-10	5.79e-09	PF12836:Helix-hairpin-helix motif|PF00225:Kinesin motor domain
Glyma.13G286600	154.089	24.0832	2.67909	2e-22	2.41e-20	PF00085:Thioredoxin
Glyma.03G061300	4150.66	648.26	2.67866	0.000683175	0.0029975	-
Glyma.17G040700	296.028	46.4835	2.67801	5.27e-21	5.45e-19	PF03822:NAF domain|PF00069:Protein kinase domain
Glyma.17G222300	100.471	15.7769	2.67607	1.6e-09	2.88e-08	PF03106:WRKY DNA -binding domain
Glyma.05G023700	630.755	98.6396	2.67546	1.04e-18	8.32e-17	PF00743:Flavin-binding monooxygenase-like
Glyma.17G110200	14.9669	2.33357	2.67374	0.00111763	0.00457319	PF03016:Exostosin family
Glyma.17G257200	273.341	42.7233	2.67367	8.03e-15	3.82e-13	PF03641:Possible lysine decarboxylase
Glyma.07G250400	280.711	44.3005	2.67361	3.96e-21	4.14e-19	PF01344:Kelch motif|PF13418:Galactose oxidase, central domain
Glyma.13G236100	168.03	26.2042	2.67348	6.32e-08	8.02e-07	-
Glyma.16G198700	56.2437	8.81064	2.67187	3.19e-07	3.45e-06	PF01554:MatE
Glyma.03G153600	181.199	28.5337	2.67154	1.9e-06	1.7e-05	-
Glyma.04G220600	647.546	101.528	2.66919	9.19e-06	6.87e-05	PF00141:Peroxidase
Glyma.13G128800	70.0068	11.1463	2.66908	7.09e-09	1.1e-07	PF00743:Flavin-binding monooxygenase-like
Glyma.U032605	279.831	44.1855	2.66809	1.23e-08	1.83e-07	PF13855:Leucine rich repeat|PF07714:Protein tyrosine kinase|PF08263:Leucine rich repeat N-terminal domain
Glyma.13G131200	14.9595	2.36002	2.66784	0.00131218	0.00526091	PF00999:Sodium/hydrogen exchanger family
Glyma.12G198100	29.9622	4.68037	2.66344	4.93e-06	3.97e-05	PF13947:Wall-associated receptor kinase galacturonan-binding|PF08276:PAN-like domain|PF07714:Protein tyrosine kinase|PF00954:S-locus glycoprotein domain|PF01453:D-mannose binding lectin
Glyma.09G053700	42.1696	6.61229	2.65829	0.000243763	0.00122657	PF12796:Ankyrin repeats (3 copies)|PF13962:Domain of unknown function
Glyma.03G230000	59.6313	9.36074	2.65818	2.16e-09	3.79e-08	PF01370:NAD dependent epimerase/dehydratase family
Glyma.04G147100	26.5999	4.3652	2.65553	0.000170148	0.000900608	PF00335:Tetraspanin family
Glyma.15G024300	36.6171	5.94836	2.65379	4.45e-06	3.62e-05	PF07714:Protein tyrosine kinase
Glyma.17G005900	19.3791	3.12366	2.65374	0.00101951	0.00423057	PF01190:Pollen proteins Ole e I like
Glyma.13G335500	34.423	5.57315	2.65218	9e-07	8.72e-06	-
Glyma.08G227400	1171.64	186.313	2.65189	7.67e-28	1.55e-25	PF00125:Core histone H2A/H2B/H3/H4
Glyma.06G088800	523.157	83.3927	2.65185	9.14e-09	1.39e-07	PF00069:Protein kinase domain
Glyma.12G081700	175.084	27.4548	2.65109	7.87e-18	5.84e-16	-
Glyma.10G109200	70.1521	11.1391	2.64834	3.12e-11	7.88e-10	PF01657:Salt stress response/antifungal|PF00069:Protein kinase domain
Glyma.16G014100	1034.87	165.251	2.64833	4.25e-09	6.96e-08	PF04043:Plant invertase/pectin methylesterase inhibitor|PF01095:Pectinesterase
Glyma.01G206100	66.7361	10.7701	2.64791	0.00056722	0.00255704	-
Glyma.20G123000	122.263	19.6529	2.6479	2.07e-12	6.55e-11	PF13191:AAA ATPase domain|PF14629:Origin recognition complex (ORC) subunit 4 C-terminus
Glyma.08G350800	4707.42	751.984	2.64628	0.00077049	0.00332595	PF00067:Cytochrome P450
Glyma.04G176000	25.2007	3.9564	2.6462	1.94e-05	0.000133639	PF06813:Nodulin-like|PF07690:Major Facilitator Superfamily
Glyma.17G237100	1978.15	316.445	2.64546	1.9e-12	6.1e-11	-
Glyma.20G215100	25.1887	4.02758	2.64467	4.12e-05	0.000259094	PF00118:TCP-1/cpn60 chaperonin family
Glyma.08G038400	255.893	41.0446	2.64459	7.72e-12	2.17e-10	PF04844:Transcriptional repressor, ovate
Glyma.06G038900	113.726	18.2944	2.64447	3.56e-08	4.78e-07	PF02362:B3 DNA binding domain
Glyma.18G103400	748.283	119.863	2.64361	1.07e-07	1.29e-06	PF02458:Transferase family
Glyma.03G141800	254.246	40.7395	2.64302	3.78e-16	2.2e-14	-
Glyma.18G077000	541.292	86.8061	2.64287	6.41e-08	8.13e-07	-
Glyma.10G288300	348.578	56.0079	2.64089	2.01e-07	2.28e-06	PF00505:HMG (high mobility group) box
Glyma.06G294200	62.4721	9.93727	2.6401	9.36e-09	1.42e-07	PF13962:Domain of unknown function|PF13637:Ankyrin repeats (many copies)|PF12796:Ankyrin repeats (3 copies)
Glyma.02G064300	118.628	18.8699	2.63964	3.38e-13	1.24e-11	PF00445:Ribonuclease T2 family
Glyma.06G324300	5093.23	817.952	2.63876	3.63e-10	7.43e-09	PF03552:Cellulose synthase
Glyma.03G170400	32.5501	5.04843	2.63707	2.31e-05	0.000156457	PF13976:GAG-pre-integrase domain|PF00665:Integrase core domain|PF07727:Reverse transcriptase (RNA-dependent DNA polymerase)
Glyma.15G124000	117.693	18.992	2.63609	1.82e-06	1.64e-05	PF04484:QWRF family
Glyma.19G065800	217.007	34.7565	2.63606	2.93e-07	3.19e-06	PF00561:alpha/beta hydrolase fold
Glyma.03G216100	404.788	64.8194	2.6358	1.51e-17	1.08e-15	PF00759:Glycosyl hydrolase family 9
Glyma.16G010000	764.695	122.779	2.63549	7.9e-14	3.22e-12	PF06200:tify domain|PF09425:Divergent CCT motif
Glyma.17G166100	24.875	3.88522	2.63456	9.36e-05	0.000531198	PF00657:GDSL-like Lipase/Acylhydrolase
Glyma.12G184700	22.6126	3.55474	2.63402	0.000471952	0.00217787	PF00249:Myb-like DNA-binding domain|PF14379:MYB-CC type transfactor, LHEQLE motif
Glyma.13G033500	18.849	3.01281	2.63357	0.00015531	0.000831164	PF07714:Protein tyrosine kinase|PF13947:Wall-associated receptor kinase galacturonan-binding
Glyma.12G122300	512.324	82.75	2.6313	9.62e-24	1.37e-21	PF13839:GDSL/SGNH-like Acyl-Esterase family found in Pmr5 and Cas1p|PF14416:PMR5 N terminal Domain
Glyma.12G219400	154.611	25.1681	2.63033	1.84e-16	1.12e-14	PF00063:Myosin head (motor domain)
Glyma.09G181200	432.951	70.2789	2.62503	3.01e-05	0.000196247	PF11995:Domain of unknown function (DUF3490)|PF00225:Kinesin motor domain
Glyma.08G073900	18.621	2.98636	2.62474	0.000269068	0.00133705	PF07977:FabA-like domain
Glyma.09G160400	315.757	51.2624	2.62391	1.35e-11	3.62e-10	PF17450:Alpha galactosidase A C-terminal beta sandwich domain|PF16499:Alpha galactosidase A
Glyma.08G251200	230.495	37.6596	2.62323	4.63e-19	3.9e-17	PF01323:DSBA-like thioredoxin domain
Glyma.10G158300	60.4379	9.83864	2.62129	3.61e-08	4.83e-07	PF00226:DnaJ domain
Glyma.08G176300	57.9717	9.26412	2.62128	0.000131251	0.000717225	PF03055:Retinal pigment epithelial membrane protein
Glyma.14G123200	315.738	51.1149	2.62094	1.69e-10	3.7e-09	PF08718:Glycolipid transfer protein (GLTP)
Glyma.19G194950	72.7368	11.9201	2.62052	8.86e-05	0.000507123	PF00462:Glutaredoxin
Glyma.09G111900	32.694	5.20401	2.61969	8.23e-05	0.000475132	PF00487:Fatty acid desaturase|PF11960:Domain of unknown function (DUF3474)
Glyma.16G151200	869.227	141.677	2.61869	7.91e-08	9.85e-07	PF05739:SNARE domain|PF00804:Syntaxin
Glyma.19G020700	416.702	67.9932	2.61849	4.21e-11	1.04e-09	PF01263:Aldose 1-epimerase
Glyma.18G103500	1576.37	257.029	2.61756	7.71e-13	2.67e-11	PF02458:Transferase family
Glyma.05G215500	515.366	84.0933	2.61723	3.42e-05	0.000219671	PF00505:HMG (high mobility group) box
Glyma.19G045700	415.335	67.6249	2.6167	2.74e-20	2.62e-18	PF15612:WSTF, HB1, Itc1p, MBD9 motif 1|PF10497:Zinc-finger domain of monoamine-oxidase A repressor R1
Glyma.08G200700	37.4478	6.12831	2.61668	1.18e-06	1.11e-05	PF02309:AUX/IAA family
Glyma.04G104400	35.1914	5.89248	2.6164	0.00142169	0.0056495	PF03765:CRAL/TRIO, N-terminal domain|PF00650:CRAL/TRIO domain
Glyma.15G081400	41.201	6.69669	2.61567	5.07e-06	4.06e-05	PF01764:Lipase (class 3)
Glyma.10G138200	183.658	30.2298	2.61243	3.08e-08	4.2e-07	PF01529:DHHC palmitoyltransferase
Glyma.03G148100	1936.85	316.862	2.61218	8.15e-15	3.87e-13	PF00125:Core histone H2A/H2B/H3/H4|PF16211:C-terminus of histone H2A
Glyma.05G049300	484.257	79.3895	2.6109	9.78e-08	1.19e-06	PF03514:GRAS domain family
Glyma.08G075300	12.4708	2.06922	2.60811	0.00229506	0.00851407	PF02365:No apical meristem (NAM) protein
Glyma.15G252800	208.419	34.5188	2.60679	1.54e-11	4.1e-10	PF00225:Kinesin motor domain
Glyma.14G207900	172.756	28.2693	2.60674	4.71e-17	3.14e-15	-
Glyma.08G366700	222.399	36.713	2.6053	1.68e-10	3.68e-09	-
Glyma.13G025800	331.885	54.8367	2.60428	6.72e-10	1.31e-08	PF00265:Thymidine kinase
Glyma.09G204350	18.4063	2.99958	2.6036	0.000187965	0.000980955	-
Glyma.03G209100	236.725	39.2947	2.60078	2.19e-14	9.75e-13	PF07765:KIP1-like protein
Glyma.18G009900	115.223	19.2798	2.60076	8.19e-12	2.28e-10	PF02301:HORMA domain
Glyma.14G038800	24.598	4.06725	2.60068	0.000137184	0.0007446	PF00808:Histone-like transcription factor (CBF/NF-Y) and archaeal histone
Glyma.13G292400	263.248	43.6589	2.59749	0.000161093	0.000858526	-
Glyma.02G286600	234.386	38.9042	2.59681	8.59e-06	6.47e-05	PF01896:DNA primase small subunit
Glyma.02G029400	164.821	27.051	2.59634	0.000732189	0.00318208	PF13912:C2H2-type zinc finger
Glyma.15G217100	1685.85	278.719	2.59442	4.09e-16	2.37e-14	PF00407:Pathogenesis-related protein Bet v I family
Glyma.17G214900	24.5655	4.08554	2.59195	0.000118632	0.000655513	PF07714:Protein tyrosine kinase
Glyma.08G102300	185.706	31.0779	2.5903	2.73e-08	3.76e-07	PF00270:DEAD/DEAH box helicase|PF00271:Helicase conserved C-terminal domain
Glyma.06G174600	36.3906	6.02561	2.58959	1.3e-06	1.21e-05	PF13177:DNA polymerase III, delta subunit
Glyma.10G154200	452.592	75.3508	2.58913	2.21e-07	2.48e-06	PF00225:Kinesin motor domain
Glyma.06G071800	207.321	34.5441	2.589	0.000663642	0.00292418	PF01061:ABC-2 type transporter|PF14510:ABC-transporter extracellular N-terminal|PF00005:ABC transporter|PF08370:Plant PDR ABC transporter associated
Glyma.07G105000	88.6738	14.8037	2.58854	3.7e-07	3.95e-06	-
Glyma.12G015500	104.079	17.0468	2.58816	1.33e-13	5.22e-12	PF00107:Zinc-binding dehydrogenase
Glyma.09G087400	394.551	65.632	2.58795	1.01e-40	4.64e-38	PF00083:Sugar (and other) transporter
Glyma.17G050200	61.6842	10.3562	2.5872	4.6e-06	3.73e-05	PF08879:WRC|PF08880:QLQ
Glyma.08G359100	205.939	34.6113	2.58676	5.43e-10	1.08e-08	PF00394:Multicopper oxidase|PF07732:Multicopper oxidase|PF07731:Multicopper oxidase
Glyma.09G129100	22.395	3.72355	2.5865	7.98e-05	0.00046233	PF03106:WRKY DNA -binding domain
Glyma.07G243600	1850.2	307.689	2.58562	1.46e-19	1.3e-17	PF00407:Pathogenesis-related protein Bet v I family
Glyma.20G129900	486.631	80.8217	2.585	8.64e-07	8.42e-06	PF04450:Peptidase of plants and bacteria
Glyma.13G116100	138.378	22.694	2.58459	7.99e-08	9.93e-07	PF09425:Divergent CCT motif|PF06200:tify domain
Glyma.09G075200	53.8316	8.86961	2.58368	9.39e-08	1.15e-06	PF02797:Chalcone and stilbene synthases, C-terminal domain|PF00195:Chalcone and stilbene synthases, N-terminal domain
Glyma.17G166900	404.16	67.6474	2.58268	3.93e-08	5.2e-07	PF00168:C2 domain|PF08372:Plant phosphoribosyltransferase C-terminal
Glyma.12G030700	59.4822	9.94133	2.58105	0.00178427	0.00685562	PF00226:DnaJ domain
Glyma.08G325200	402.838	67.5224	2.58	2.72e-06	2.34e-05	PF00225:Kinesin motor domain
Glyma.12G018900	1055.6	176.706	2.57974	4.36e-08	5.73e-07	-
Glyma.18G064401	2181.88	365.465	2.57882	1.89e-25	3.14e-23	PF15511:Centromere kinetochore component CENP-T histone fold
Glyma.18G092400	420.599	70.6501	2.57811	3.61e-22	4.32e-20	PF04885:Stigma-specific protein, Stig1
Glyma.05G188600	844.964	141.621	2.57796	1.31e-15	7e-14	PF00125:Core histone H2A/H2B/H3/H4
Glyma.04G082800	134.268	22.6922	2.57339	1.55e-15	8.24e-14	-
Glyma.13G249700	115.619	19.474	2.57284	5.86e-14	2.43e-12	PF03358:NADPH-dependent FMN reductase
Glyma.10G024900	115.052	19.4251	2.57209	2.55e-05	0.000169681	-
Glyma.05G107600	244.146	41.2053	2.57169	5.77e-05	0.000348756	-
Glyma.04G037800	159.409	26.9373	2.57167	5.58e-06	4.41e-05	PF02362:B3 DNA binding domain
Glyma.08G003400	165.777	27.7832	2.57136	4e-12	1.2e-10	-
Glyma.17G180000	83.0739	13.917	2.57035	0.000896084	0.00378881	PF00931:NB-ARC domain
Glyma.17G096600	1338.91	225.954	2.56779	2.17e-11	5.64e-10	PF04982:HPP family
Glyma.13G033400	101.965	17.3316	2.56722	3.7e-05	0.00023532	PF00069:Protein kinase domain|PF13947:Wall-associated receptor kinase galacturonan-binding
Glyma.07G260600	591.658	99.9942	2.56703	2.48e-07	2.75e-06	-
Glyma.02G046200	529.965	89.584	2.56651	2.43e-07	2.71e-06	PF00515:Tetratricopeptide repeat
Glyma.15G009600	196.775	32.9721	2.56641	1.63e-22	2.02e-20	-
Glyma.09G144800	322.09	54.3159	2.56592	1.63e-24	2.5e-22	PF14226:non-haem dioxygenase in morphine synthesis N-terminal|PF03171:2OG-Fe(II) oxygenase superfamily
Glyma.01G151200	99.8414	16.8689	2.56571	4.22e-12	1.25e-10	PF00534:Glycosyl transferases group 1|PF13439:Glycosyltransferase Family 4
Glyma.05G188700	1376.33	232.85	2.56499	4.66e-17	3.11e-15	PF00125:Core histone H2A/H2B/H3/H4
Glyma.16G085600	351.142	59.3848	2.56426	1.69e-27	3.23e-25	PF04720:PDDEXK-like family of unknown function
Glyma.04G191100	90.3336	15.3355	2.56324	4.08e-13	1.48e-11	PF00544:Pectate lyase
Glyma.01G199800	29.7357	5.00268	2.56207	0.00242288	0.00891579	PF00067:Cytochrome P450
Glyma.06G310700	575.453	97.0938	2.56095	1.35e-13	5.32e-12	PF00892:EamA-like transporter family
Glyma.05G129700	455.258	77.4739	2.55872	1.89e-10	4.09e-09	PF00493:MCM2/3/5 family|PF14551:MCM N-terminal domain|PF17207:MCM OB domain
Glyma.07G001300	3431.53	582.834	2.55824	6.41e-15	3.1e-13	PF13249:Squalene-hopene cyclase N-terminal domain|PF13243:Squalene-hopene cyclase C-terminal domain
Glyma.14G003700	580.914	98.724	2.55768	1.87e-10	4.06e-09	PF02182:SAD/SRA domain|PF13920:Zinc finger, C3HC4 type (RING finger)|PF13445:RING-type zinc-finger
Glyma.17G104000	482.148	82.134	2.55645	7.58e-06	5.79e-05	PF17207:MCM OB domain|PF14551:MCM N-terminal domain|PF00493:MCM2/3/5 family
Glyma.14G049500	164.265	28.1555	2.55624	3.31e-08	4.46e-07	PF14226:non-haem dioxygenase in morphine synthesis N-terminal|PF03171:2OG-Fe(II) oxygenase superfamily
Glyma.06G024800	23.914	4.11198	2.5558	3.31e-05	0.00021373	-
Glyma.05G152200	515.782	87.4262	2.55539	1.87e-24	2.83e-22	PF05922:Peptidase inhibitor I9|PF02225:PA domain|PF00082:Subtilase family
Glyma.13G049700	684.808	116.674	2.55526	3.48e-08	4.68e-07	PF01619:Proline dehydrogenase
Glyma.04G187600	513.417	87.5872	2.55524	1.37e-08	2.02e-07	PF00145:C-5 cytosine-specific DNA methylase|PF12047:Cytosine specific DNA methyltransferase replication foci domain|PF01426:BAH domain
Glyma.07G254600	846.85	144.314	2.55479	1.84e-16	1.12e-14	PF00201:UDP-glucoronosyl and UDP-glucosyl transferase
Glyma.15G275500	102.277	17.6183	2.55435	3.48e-14	1.51e-12	PF00022:Actin
Glyma.04G030400	78.7184	13.0964	2.55307	1.25e-08	1.84e-07	PF00150:Cellulase (glycosyl hydrolase family 5)
Glyma.02G277600	735.913	125.631	2.55278	2.1e-08	2.97e-07	PF02984:Cyclin, C-terminal domain|PF00134:Cyclin, N-terminal domain
Glyma.16G043300	18.5679	3.2528	2.55125	0.00189857	0.00723856	PF01150:GDA1/CD39 (nucleoside phosphatase) family
Glyma.20G241700	78.1127	13.5185	2.55	8.1e-06	6.14e-05	PF02431:Chalcone-flavanone isomerase
Glyma.10G133500	823.399	140.812	2.54996	1.71e-19	1.51e-17	PF15511:Centromere kinetochore component CENP-T histone fold
Glyma.08G105600	229.935	39.435	2.5497	1.87e-05	0.000129404	PF04104:Eukaryotic and archaeal DNA primase, large subunit
Glyma.09G025500	133.158	22.9108	2.54891	1.62e-08	2.33e-07	PF00515:Tetratricopeptide repeat
Glyma.01G084200	15.7384	2.6376	2.54869	0.000675345	0.00296763	PF14144:Seed dormancy control|PF00170:bZIP transcription factor
Glyma.07G159700	600.881	102.853	2.54854	5.77e-15	2.81e-13	PF08311:Mad3/BUB1 homology region 1
Glyma.19G127200	1243.22	212.679	2.54835	1.86e-10	4.04e-09	PF02984:Cyclin, C-terminal domain|PF00134:Cyclin, N-terminal domain
Glyma.08G344900	154.972	26.5428	2.54753	5.52e-11	1.33e-09	-
Glyma.18G091900	98.6559	16.5871	2.5465	9.1e-11	2.12e-09	-
Glyma.19G197700	15.7324	2.69556	2.54462	0.000934821	0.00392554	PF04844:Transcriptional repressor, ovate
Glyma.04G214400	101.086	17.4281	2.54232	1.54e-08	2.24e-07	PF01501:Glycosyl transferase family 8
Glyma.19G002802	30.0643	5.22439	2.54212	6.78e-05	0.00040144	PF07714:Protein tyrosine kinase
Glyma.17G091000	95.5019	16.5232	2.54204	2.82e-05	0.000185638	PF00171:Aldehyde dehydrogenase family
Glyma.05G073100	37.2687	6.32964	2.5417	9.81e-07	9.41e-06	PF00044:Glyceraldehyde 3-phosphate dehydrogenase, NAD binding domain|PF02800:Glyceraldehyde 3-phosphate dehydrogenase, C-terminal domain
Glyma.18G297100	1455.61	250.013	2.54147	0.00130668	0.00524517	PF03195:Lateral organ boundaries (LOB) domain
Glyma.08G021700	1635.51	281.1	2.54125	1.9e-07	2.17e-06	PF00505:HMG (high mobility group) box
Glyma.09G010300	62.6276	10.706	2.54032	8.83e-11	2.06e-09	PF02115:RHO protein GDP dissociation inhibitor
Glyma.11G253200	406.805	70.0613	2.54003	3.27e-07	3.52e-06	PF00225:Kinesin motor domain
Glyma.19G134000	33.847	5.89546	2.53966	7.33e-05	0.00043042	PF16770:Regulator of Ty1 transposition protein 107 BRCT domain
Glyma.05G216100	533.506	92.0224	2.53947	6.71e-13	2.35e-11	-
Glyma.20G162200	321.952	55.5515	2.53938	5.2e-06	4.15e-05	-
Glyma.16G028700	256.551	44.5344	2.53904	1.53e-14	6.91e-13	PF03446:NAD binding domain of 6-phosphogluconate dehydrogenase|PF14833:NAD-binding of NADP-dependent 3-hydroxyisobutyrate dehydrogenase
Glyma.10G111200	45.6891	7.69925	2.53852	0.000176313	0.000928948	PF14416:PMR5 N terminal Domain|PF13839:GDSL/SGNH-like Acyl-Esterase family found in Pmr5 and Cas1p
Glyma.09G016300	26.3674	4.656	2.5382	0.000353982	0.0016955	PF07983:X8 domain|PF00332:Glycosyl hydrolases family 17
Glyma.01G226200	193.517	33.3676	2.53804	1.01e-05	7.47e-05	PF00454:Phosphatidylinositol 3- and 4-kinase|PF00240:Ubiquitin family
Glyma.17G047700	583.699	100.837	2.53755	2.34e-28	4.94e-26	PF09425:Divergent CCT motif|PF06200:tify domain
Glyma.01G180900	55.7031	9.75631	2.53678	7.13e-09	1.11e-07	-
Glyma.10G194000	66.5006	11.611	2.53675	6.62e-06	5.12e-05	PF00201:UDP-glucoronosyl and UDP-glucosyl transferase
Glyma.06G290300	475.745	82.2773	2.53491	2.28e-09	3.97e-08	PF06886:Targeting protein for Xklp2 (TPX2)|PF12214:Cell cycle regulated microtubule associated protein
Glyma.20G132200	196.429	34.1465	2.53115	1.97e-08	2.79e-07	-
Glyma.02G106600	220.56	38.2269	2.52971	1.96e-22	2.37e-20	PF05460:Origin recognition complex subunit 6 (ORC6)
Glyma.07G070200	110.268	19.3245	2.52928	2.42e-09	4.2e-08	PF00069:Protein kinase domain|PF12330:Haspin like kinase domain
Glyma.18G064300	841.233	145.76	2.52922	3.87e-21	4.07e-19	PF15511:Centromere kinetochore component CENP-T histone fold
Glyma.06G109900	185.82	32.48	2.52587	4.89e-12	1.44e-10	-
Glyma.12G204600	333.502	58.0761	2.52393	1.53e-08	2.22e-07	-
Glyma.01G124500	434.115	75.4024	2.52355	5.88e-11	1.41e-09	PF00210:Ferritin-like domain
Glyma.10G214600	29.789	5.26405	2.52351	8.41e-05	0.000484035	-
Glyma.15G034300	376.833	65.6981	2.52288	5.36e-07	5.51e-06	PF00004:ATPase family associated with various cellular activities (AAA)|PF01426:BAH domain|PF00628:PHD-finger
Glyma.13G294800	44.5767	7.72469	2.52221	5.25e-07	5.42e-06	PF02453:Reticulon
Glyma.19G151400	2029.04	353.288	2.522	8.42e-16	4.64e-14	PF00125:Core histone H2A/H2B/H3/H4|PF16211:C-terminus of histone H2A
Glyma.13G360000	168.191	29.5761	2.52111	3.57e-11	8.89e-10	PF01740:STAS domain|PF00916:Sulfate permease family
Glyma.15G115200	679.953	118.624	2.52009	9.26e-08	1.14e-06	PF00939:Sodium:sulfate symporter transmembrane region
Glyma.18G005000	35.6252	6.36323	2.51973	6.14e-06	4.81e-05	-
Glyma.01G011900	460.995	79.9625	2.51897	2.55e-11	6.54e-10	PF13961:Domain of unknown function (DUF4219)|PF13962:Domain of unknown function|PF12796:Ankyrin repeats (3 copies)
Glyma.12G225100	1105.57	193.143	2.51874	1.34e-13	5.28e-12	PF04885:Stigma-specific protein, Stig1
Glyma.08G223300	1145.27	200.177	2.51818	5.77e-08	7.39e-07	PF02826:D-isomer specific 2-hydroxyacid dehydrogenase, NAD binding domain|PF01842:ACT domain|PF00389:D-isomer specific 2-hydroxyacid dehydrogenase, catalytic domain
Glyma.08G336300	379.943	66.6906	2.51446	2.56e-12	7.94e-11	-
Glyma.18G108700	90.1778	15.9029	2.51431	4.18e-08	5.52e-07	-
Glyma.13G173100	1627.44	284.98	2.51367	1.84e-23	2.53e-21	PF00125:Core histone H2A/H2B/H3/H4
Glyma.15G032500	102.677	18.2386	2.51296	3.59e-09	5.98e-08	-
Glyma.20G164600	79.1925	13.8296	2.51168	6.95e-11	1.65e-09	PF00704:Glycosyl hydrolases family 18
Glyma.11G219600	479.92	84.2976	2.51138	4.33e-09	7.07e-08	-
Glyma.20G147100	57.644	10.3532	2.51127	9.24e-07	8.93e-06	PF07911:Protein of unknown function (DUF1677)
Glyma.08G097000	25.2613	4.46075	2.51122	8.41e-05	0.000483689	-
Glyma.06G000600	386.401	68.0166	2.51027	5.26e-07	5.42e-06	PF00134:Cyclin, N-terminal domain|PF02984:Cyclin, C-terminal domain
Glyma.17G109800	26.533	4.59596	2.50991	6.77e-05	0.00040144	PF03006:Haemolysin-III related
Glyma.06G262800	95.4445	16.8862	2.50809	9.31e-11	2.16e-09	PF04398:Protein of unknown function, DUF538
Glyma.18G152900	626.641	110.709	2.50579	7.52e-25	1.19e-22	-
Glyma.12G025600	23.1471	4.12521	2.50436	5.33e-05	0.000325193	PF00450:Serine carboxypeptidase
Glyma.13G004200	128.48	22.7806	2.5019	3.55e-05	0.000227171	-
Glyma.12G102900	71.8027	12.4823	2.50129	2.42e-10	5.14e-09	PF01373:Glycosyl hydrolase family 14
Glyma.13G308800	106.714	19.0256	2.49855	8.23e-06	6.23e-05	-
Glyma.03G233900	13.2066	2.26239	2.49847	0.00250339	0.00918331	PF14299:Phloem protein 2|PF00646:F-box domain
Glyma.02G072200	226.385	40.1803	2.49823	1.33e-09	2.45e-08	PF00208:Glutamate/Leucine/Phenylalanine/Valine dehydrogenase|PF02812:Glu/Leu/Phe/Val dehydrogenase, dimerisation domain
Glyma.19G028600	155.07	27.4681	2.4972	2.33e-15	1.2e-13	PF06886:Targeting protein for Xklp2 (TPX2)
Glyma.08G093300	718.549	127.047	2.49506	5.27e-14	2.21e-12	PF00149:Calcineurin-like phosphoesterase
Glyma.02G043200	260.319	46.4021	2.4919	1.56e-06	1.42e-05	PF03398:Regulator of Vps4 activity in the MVB pathway
Glyma.07G100600	99.8339	17.9264	2.48919	1.1e-05	8.04e-05	PF00867:XPG I-region|PF00752:XPG N-terminal domain
Glyma.18G091300	36.1285	6.25638	2.48822	0.000230256	0.00116846	PF01370:NAD dependent epimerase/dehydratase family
Glyma.08G131400	703.985	125.762	2.48762	3.71e-10	7.58e-09	PF16499:Alpha galactosidase A
Glyma.10G182800	317.86	56.8498	2.48633	2.95e-10	6.16e-09	PF00225:Kinesin motor domain
Glyma.08G098400	62.05	11.3283	2.48402	3.91e-07	4.15e-06	PF00083:Sugar (and other) transporter
Glyma.20G145400	135.772	24.4767	2.48341	1.91e-06	1.7e-05	PF02727:Copper amine oxidase, N2 domain|PF01179:Copper amine oxidase, enzyme domain|PF02728:Copper amine oxidase, N3 domain
Glyma.18G210900	21.3291	3.86592	2.4831	0.00101719	0.00422252	PF00234:Protease inhibitor/seed storage/LTP family
Glyma.09G044600	303.088	54.3404	2.483	1.44e-06	1.32e-05	PF12348:CLASP N terminal
Glyma.17G224000	225.957	40.5474	2.4823	2.48e-08	3.45e-07	PF03092:BT1 family
Glyma.01G031500	621.23	111.685	2.48151	7.39e-18	5.5e-16	PF00171:Aldehyde dehydrogenase family
Glyma.12G179100	505.004	90.5906	2.48016	3.65e-19	3.12e-17	PF00125:Core histone H2A/H2B/H3/H4
Glyma.08G221300	28.5083	5.11353	2.47931	2.49e-05	0.000166247	PF13415:Galactose oxidase, central domain
Glyma.13G096700	89.3446	16.1256	2.47812	4.41e-12	1.31e-10	-
Glyma.15G209300	78.7247	14.2486	2.47633	1.36e-07	1.6e-06	PF13855:Leucine rich repeat
Glyma.09G018100	102.449	18.4693	2.47586	3.05e-10	6.36e-09	PF04484:QWRF family
Glyma.16G017200	2694.3	484.953	2.47444	7.81e-10	1.5e-08	PF00719:Inorganic pyrophosphatase
Glyma.02G042500	251.045	45.542	2.47159	2.84e-15	1.44e-13	PF00187:Chitin recognition protein|PF00182:Chitinase class I
Glyma.06G015700	482.009	86.9127	2.47147	8.62e-11	2.02e-09	PF03094:Mlo family
Glyma.09G071300	321.989	58.1594	2.46943	1.93e-09	3.41e-08	PF00069:Protein kinase domain|PF12330:Haspin like kinase domain
Glyma.17G223400	939.933	170.046	2.46767	7.02e-07	7.01e-06	PF02298:Plastocyanin-like domain
Glyma.10G247925	24.9964	4.61633	2.46729	0.000250515	0.00125536	PF00291:Pyridoxal-phosphate dependent enzyme
Glyma.11G097000	198.984	36.2259	2.46611	9.98e-22	1.13e-19	PF01490:Transmembrane amino acid transporter protein
Glyma.13G057600	174.784	31.8598	2.4659	7.66e-07	7.57e-06	PF06886:Targeting protein for Xklp2 (TPX2)
Glyma.01G007800	946.329	171.365	2.4657	1.24e-10	2.81e-09	PF01426:BAH domain|PF00145:C-5 cytosine-specific DNA methylase|PF00385:Chromo (CHRromatin Organisation MOdifier) domain
Glyma.09G039000	317.831	57.703	2.46534	4.51e-09	7.33e-08	PF14383:DUF761-associated sequence motif|PF14309:Domain of unknown function (DUF4378)
Glyma.16G124700	590.046	107.27	2.46208	5.36e-08	6.9e-07	PF00515:Tetratricopeptide repeat
Glyma.12G206000	165.43	30.123	2.45959	2.39e-06	2.08e-05	PF02453:Reticulon
Glyma.11G141800	2019.41	367.832	2.45762	1.05e-18	8.37e-17	PF00125:Core histone H2A/H2B/H3/H4
Glyma.15G276000	1474.42	268.547	2.45761	7.09e-12	2.01e-10	PF00521:DNA gyrase/topoisomerase IV, subunit A|PF00204:DNA gyrase B|PF01751:Toprim domain|PF02518:Histidine kinase-, DNA gyrase B-, and HSP90-like ATPase|PF16898:C-terminal associated domain of TOPRIM
Glyma.08G022000	868.755	158.484	2.45649	2.6e-09	4.49e-08	-
Glyma.14G212700	203.258	36.7017	2.45595	2.88e-17	1.98e-15	PF14543:Xylanase inhibitor N-terminal|PF14541:Xylanase inhibitor C-terminal
Glyma.11G124400	37.719	6.89701	2.45512	0.00132599	0.00530947	-
Glyma.20G140400	121.216	21.9753	2.45418	1.57e-09	2.84e-08	PF01657:Salt stress response/antifungal|PF07714:Protein tyrosine kinase
Glyma.04G033100	361.122	66.1822	2.45361	1.32e-10	2.96e-09	-
Glyma.11G095700	915.911	167.579	2.45118	3.48e-11	8.7e-10	PF00179:Ubiquitin-conjugating enzyme
Glyma.17G010000	20.8493	3.89236	2.45022	0.000456905	0.00211877	PF04844:Transcriptional repressor, ovate
Glyma.01G169500	35.9184	6.73028	2.44809	2.07e-05	0.000141266	PF13855:Leucine rich repeat
Glyma.06G164400	29.8793	5.50197	2.448	3.13e-05	0.000203248	PF15630:CENP-S protein
Glyma.20G003500	2404.25	441.227	2.44603	1.9e-07	2.17e-06	PF08100:Dimerisation domain|PF00891:O-methyltransferase
Glyma.08G024400	58.534	10.8738	2.44596	9.25e-06	6.91e-05	PF14009:Domain of unknown function (DUF4228)
Glyma.07G028500	1854.53	340.777	2.44543	4.93e-16	2.83e-14	PF03030:Inorganic H+ pyrophosphatase
Glyma.08G306200	58.0664	10.7446	2.4437	8.49e-07	8.28e-06	PF00494:Squalene/phytoene synthase
Glyma.01G177900	211.395	38.8411	2.44096	1.48e-06	1.36e-05	PF00201:UDP-glucoronosyl and UDP-glucosyl transferase
Glyma.11G146481	2320	427.382	2.44073	3.86e-16	2.24e-14	PF15511:Centromere kinetochore component CENP-T histone fold
Glyma.06G061200	521.85	96.3488	2.43941	6.09e-11	1.46e-09	PF02298:Plastocyanin-like domain
Glyma.03G222000	136.135	25.3766	2.4389	6.35e-11	1.52e-09	PF01501:Glycosyl transferase family 8
Glyma.08G238100	4435.91	818.635	2.43809	3.54e-16	2.07e-14	PF00067:Cytochrome P450
Glyma.05G203100	872.409	160.903	2.43806	2.23e-12	7.02e-11	PF08766:DEK C terminal domain
Glyma.03G093600	660.088	121.451	2.43779	8.34e-11	1.95e-09	PF03094:Mlo family
Glyma.08G295800	14.4325	2.62438	2.43699	0.00249555	0.00915691	PF00046:Homeobox domain|PF02183:Homeobox associated leucine zipper
Glyma.18G004000	52.0852	9.45729	2.43644	0.00167266	0.00648517	PF04408:Helicase associated domain (HA2)|PF07717:Oligonucleotide/oligosaccharide-binding (OB)-fold|PF00271:Helicase conserved C-terminal domain|PF00270:DEAD/DEAH box helicase
Glyma.13G039200	267.669	49.2662	2.43597	0.000306966	0.00150002	PF08718:Glycolipid transfer protein (GLTP)
Glyma.09G173700	123.477	22.9565	2.43574	2.91e-13	1.08e-11	PF10497:Zinc-finger domain of monoamine-oxidase A repressor R1
Glyma.08G228300	55.1331	10.2932	2.43484	2.32e-09	4.04e-08	PF00970:Oxidoreductase FAD-binding domain|PF00175:Oxidoreductase NAD-binding domain
Glyma.03G116100	209.652	38.8523	2.43376	5.61e-13	2e-11	PF00201:UDP-glucoronosyl and UDP-glucosyl transferase
Glyma.16G200300	80.4861	15.1546	2.4314	8.34e-08	1.03e-06	PF00141:Peroxidase
Glyma.15G087100	109.91	20.506	2.43128	1.15e-07	1.38e-06	PF03031:NLI interacting factor-like phosphatase
Glyma.08G062800	43.8645	8.17923	2.43107	1.25e-05	9.02e-05	PF07714:Protein tyrosine kinase
Glyma.10G231900	509.524	94.7332	2.42978	7.9e-10	1.52e-08	-
Glyma.01G112900	686.124	127.753	2.42957	2.11e-17	1.48e-15	PF02458:Transferase family
Glyma.14G174200	383.899	71.4716	2.4295	6.65e-36	2.34e-33	PF03441:FAD binding domain of DNA photolyase|PF00875:DNA photolyase|PF12546:Blue/Ultraviolet sensing protein C terminal
Glyma.04G250100	88.7996	16.4509	2.42806	1.49e-07	1.74e-06	PF00582:Universal stress protein family
Glyma.05G225800	257.145	47.9151	2.42762	8.2e-09	1.26e-07	PF07983:X8 domain|PF00332:Glycosyl hydrolases family 17
Glyma.20G234200	166.898	31.092	2.42686	0.000122892	0.00067733	-
Glyma.07G064900	64.354	12.216	2.42646	6.86e-06	5.29e-05	PF05056:Protein of unknown function (DUF674)
Glyma.05G048400	89.6287	16.7041	2.42618	3.26e-08	4.41e-07	PF00383:Cytidine and deoxycytidylate deaminase zinc-binding region
Glyma.01G021200	321.555	59.9582	2.42547	4.88e-10	9.79e-09	PF00225:Kinesin motor domain|PF11721:Di-glucose binding within endoplasmic reticulum
Glyma.03G257500	73.6636	13.913	2.42499	9.72e-09	1.47e-07	PF03351:DOMON domain
Glyma.11G012800	56.415	10.6023	2.42322	2.22e-07	2.49e-06	PF04646:Protein of unknown function, DUF604
Glyma.04G004200	60.8276	11.432	2.42303	9.33e-08	1.14e-06	PF00082:Subtilase family|PF02225:PA domain|PF05922:Peptidase inhibitor I9
Glyma.07G133500	1274.14	237.936	2.4218	8.23e-10	1.58e-08	-
Glyma.09G186800	28.2106	5.42471	2.42128	0.000392267	0.0018556	PF05241:Emopamil binding protein
Glyma.08G358600	81.1849	15.1321	2.4211	1.41e-06	1.3e-05	-
Glyma.05G222300	468.074	87.4446	2.42098	6.81e-32	1.81e-29	PF08211:Cytidine and deoxycytidylate deaminase zinc-binding region|PF00383:Cytidine and deoxycytidylate deaminase zinc-binding region
Glyma.03G147700	463.331	86.3645	2.41969	4.76e-07	4.96e-06	PF03018:Dirigent-like protein
Glyma.07G203300	63.6018	12.0055	2.41889	1.71e-09	3.05e-08	-
Glyma.11G177800	759.441	142.264	2.4183	1.56e-12	5.06e-11	PF15511:Centromere kinetochore component CENP-T histone fold
Glyma.13G302300	105.511	19.8858	2.41668	5.28e-12	1.54e-10	PF02458:Transferase family
Glyma.11G014200	16.406	3.16839	2.41376	0.00162104	0.00631825	PF00847:AP2 domain
Glyma.14G011100	78.3452	14.8037	2.4135	1.57e-07	1.83e-06	PF00307:Calponin homology (CH) domain|PF00225:Kinesin motor domain
Glyma.20G006600	314.488	59.2964	2.41227	8.1e-12	2.26e-10	PF08311:Mad3/BUB1 homology region 1
Glyma.15G051200	21.517	4.02758	2.41199	0.000109977	0.000613059	PF02365:No apical meristem (NAM) protein
Glyma.06G026600	91.1375	17.4058	2.41183	3.66e-08	4.89e-07	PF07714:Protein tyrosine kinase|PF08263:Leucine rich repeat N-terminal domain|PF13855:Leucine rich repeat
Glyma.03G123600	1303.34	245.313	2.41076	3.43e-10	7.07e-09	PF02984:Cyclin, C-terminal domain|PF00134:Cyclin, N-terminal domain
Glyma.06G264000	52.3217	9.82035	2.40966	2.92e-08	3.99e-07	-
Glyma.06G202300	78.7307	14.5372	2.40903	1.68e-05	0.000117544	PF00067:Cytochrome P450
Glyma.02G308300	223.249	42.2211	2.40861	4.78e-06	3.86e-05	-
Glyma.01G238900	52.1866	10.0543	2.40682	3.05e-05	0.000198687	PF02298:Plastocyanin-like domain
Glyma.13G053000	250.01	47.3885	2.40622	3.21e-08	4.36e-07	PF03214:Reversibly glycosylated polypeptide
Glyma.17G156100	105.189	20.141	2.40613	4.71e-08	6.14e-07	PF00010:Helix-loop-helix DNA-binding domain
Glyma.13G009900	57.9907	11.0741	2.40447	0.000550589	0.00249318	PF14929:TAF RNA Polymerase I subunit A
Glyma.14G104400	76.6814	14.5709	2.40416	5.59e-06	4.42e-05	PF00141:Peroxidase
Glyma.15G046900	167.686	31.7672	2.40389	2.36e-10	5.01e-09	-
Glyma.12G104000	59.9718	11.4625	2.40277	0.000543704	0.00246662	PF07522:DNA repair metallo-beta-lactamase
Glyma.15G113200	369.436	70.0654	2.40238	2.3e-11	5.96e-10	PF00350:Dynamin family|PF16880:N-terminal EH-domain containing protein|PF12763:Cytoskeletal-regulatory complex EF hand
Glyma.06G158800	117.667	22.2651	2.40221	5.54e-14	2.31e-12	PF14543:Xylanase inhibitor N-terminal|PF14541:Xylanase inhibitor C-terminal
Glyma.19G239100	15.9204	2.99958	2.40147	0.00159494	0.00622544	PF01627:Hpt domain
Glyma.20G163000	18.0555	3.44597	2.40094	0.000488349	0.0022445	PF14009:Domain of unknown function (DUF4228)
Glyma.20G147200	77.3859	14.7712	2.40037	0.000142297	0.000769948	-
Glyma.13G253200	175.432	33.4104	2.39998	3.32e-05	0.000214341	-
Glyma.14G037100	1049.96	199.139	2.39903	5.55e-07	5.69e-06	PF02984:Cyclin, C-terminal domain|PF00134:Cyclin, N-terminal domain
Glyma.02G135700	400.501	76.2426	2.39885	3.63e-12	1.1e-10	PF00225:Kinesin motor domain
Glyma.02G287300	66.3203	12.64	2.39722	3.54e-10	7.27e-09	PF00067:Cytochrome P450
Glyma.17G070600	38.9521	7.33119	2.39595	1.27e-05	9.15e-05	-
Glyma.17G042300	120.814	23.1406	2.39486	1.54e-07	1.79e-06	PF03106:WRKY DNA -binding domain
Glyma.11G092600	1516.03	288.57	2.39388	1.77e-09	3.15e-08	-
Glyma.02G086000	298.287	56.4634	2.39306	3.75e-29	8.72e-27	PF00650:CRAL/TRIO domain
Glyma.15G014000	56.1751	10.6795	2.39117	2.3e-07	2.57e-06	PF01740:STAS domain|PF00916:Sulfate permease family
Glyma.08G127900	60.6587	11.6038	2.38959	5.73e-08	7.35e-07	PF12937:F-box-like
Glyma.06G297800	159.166	30.3965	2.38938	4.06e-12	1.21e-10	-
Glyma.07G054700	71.1202	13.6812	2.38867	2.41e-10	5.12e-09	-
Glyma.04G029600	34.7117	6.53604	2.38563	0.000150011	0.000806478	PF00170:bZIP transcription factor
Glyma.05G066200	120.771	22.8528	2.38541	3.48e-14	1.51e-12	PF02812:Glu/Leu/Phe/Val dehydrogenase, dimerisation domain|PF00208:Glutamate/Leucine/Phenylalanine/Valine dehydrogenase
Glyma.18G037800	223.043	42.9206	2.38538	2.89e-12	8.91e-11	PF08662:Eukaryotic translation initiation factor eIF2A
Glyma.17G125600	53.9028	10.2545	2.38495	8.25e-05	0.000475792	PF01490:Transmembrane amino acid transporter protein
Glyma.07G038600	2503.75	479.585	2.38486	7.18e-08	9.02e-07	PF00190:Cupin
Glyma.02G298100	1714.6	328.629	2.38436	4.34e-08	5.71e-07	-
Glyma.13G371500	114.854	21.9926	2.38433	4.67e-13	1.68e-11	PF01167:Tub family
Glyma.17G245300	55.5433	10.705	2.3827	0.000273221	0.00135474	PF00069:Protein kinase domain
Glyma.12G217300	3230.12	619.734	2.38091	1.3e-08	1.92e-07	PF03181:BURP domain
Glyma.20G212100	377.428	72.59	2.38018	1.21e-09	2.24e-08	PF03999:Microtubule associated protein (MAP65/ASE1 family)
Glyma.06G141200	355.34	68.4292	2.37895	6.33e-18	4.76e-16	PF12697:Alpha/beta hydrolase family
Glyma.11G232600	42.9941	8.09275	2.37873	7.66e-06	5.84e-05	PF00210:Ferritin-like domain
Glyma.08G152500	2046.05	392.974	2.37868	1.22e-27	2.39e-25	PF00010:Helix-loop-helix DNA-binding domain
Glyma.20G142900	120.589	23.3572	2.37834	2.44e-07	2.71e-06	PF00069:Protein kinase domain
Glyma.12G191000	472.821	91.1591	2.37783	2.3e-08	3.22e-07	PF00225:Kinesin motor domain
Glyma.03G260100	102.834	19.4708	2.37764	1.82e-10	3.97e-09	PF16594:Putative AtpZ or ATP-synthase-associated
Glyma.01G223900	161.547	31.1204	2.37614	7.82e-13	2.7e-11	PF01263:Aldose 1-epimerase
Glyma.20G087900	140.397	27.2892	2.37601	4.13e-09	6.8e-08	PF00176:SNF2 family N-terminal domain|PF00271:Helicase conserved C-terminal domain|PF13920:Zinc finger, C3HC4 type (RING finger)|PF08797:HIRAN domain
Glyma.14G016800	418.735	80.7733	2.37595	2.61e-08	3.6e-07	PF00225:Kinesin motor domain
Glyma.18G082000	347.639	67.1603	2.37487	6.17e-08	7.84e-07	PF00225:Kinesin motor domain
Glyma.18G066900	139.64	27.0064	2.37352	0.000655809	0.00289347	PF09079:CDC6, C terminal winged helix domain|PF13401:AAA domain
Glyma.16G176800	115.463	22.1685	2.37182	5.45e-06	4.32e-05	PF13855:Leucine rich repeat|PF08263:Leucine rich repeat N-terminal domain
Glyma.06G305400	43.699	8.41208	2.37067	7.82e-05	0.000454838	-
Glyma.02G074500	239.554	46.3543	2.37003	2.52e-06	2.18e-05	PF13638:PIN domain|PF00498:FHA domain
Glyma.03G250200	115.629	22.4389	2.36752	5.66e-11	1.37e-09	-
Glyma.19G247800	281.906	54.8661	2.36606	4.39e-07	4.61e-06	-
Glyma.11G178200	1310.79	254.268	2.36593	2.01e-21	2.2e-19	PF15511:Centromere kinetochore component CENP-T histone fold
Glyma.14G034000	101.519	19.8532	2.36386	3.34e-06	2.8e-05	-
Glyma.15G049100	13.9439	2.722	2.36375	0.00193409	0.0073553	PF02458:Transferase family
Glyma.09G247700	1046.67	203.555	2.36314	6.34e-09	1e-07	-
Glyma.19G103550	391.689	76.3503	2.36289	1.4e-15	7.46e-14	PF02182:SAD/SRA domain
Glyma.17G067800	866.683	168.644	2.36184	6.57e-06	5.09e-05	PF00982:Glycosyltransferase family 20|PF02358:Trehalose-phosphatase
Glyma.13G351600	126.192	24.7024	2.36175	9.11e-06	6.81e-05	PF06888:Putative Phosphatase
Glyma.16G126400	337.405	65.9066	2.35965	1.55e-06	1.41e-05	PF01074:Glycosyl hydrolases family 38 N-terminal domain|PF09261:Alpha mannosidase middle domain|PF07748:Glycosyl hydrolases family 38 C-terminal domain
Glyma.04G148300	288.632	56.4696	2.35791	8.74e-12	2.42e-10	PF01633:Choline/ethanolamine kinase
Glyma.01G142900	55.07	10.648	2.35709	5.79e-05	0.000349804	PF07386:Protein of unknown function (DUF1499)
Glyma.18G048500	150.412	29.039	2.35667	1.52e-07	1.77e-06	PF14543:Xylanase inhibitor N-terminal|PF14541:Xylanase inhibitor C-terminal
Glyma.15G164200	29.0055	5.62396	2.35431	4.26e-05	0.000266777	-
Glyma.15G258100	79.4786	15.4708	2.35343	3.73e-07	3.98e-06	PF03195:Lateral organ boundaries (LOB) domain
Glyma.15G061700	210.855	41.432	2.35317	3.9e-07	4.14e-06	-
Glyma.01G225500	19.2665	3.84763	2.35314	0.000952461	0.00399036	-
Glyma.02G252500	27.1283	5.19079	2.35046	7.86e-05	0.000457064	-
Glyma.02G283900	112.112	22.1817	2.35018	1.61e-10	3.54e-09	PF02798:Glutathione S-transferase, N-terminal domain|PF00043:Glutathione S-transferase, C-terminal domain
Glyma.03G260300	119.718	23.648	2.34948	1.14e-07	1.37e-06	PF08541:3-Oxoacyl-[acyl-carrier-protein (ACP)] synthase III C terminal|PF08392:FAE1/Type III polyketide synthase-like protein
Glyma.19G216100	591.361	116.373	2.34795	8.68e-08	1.07e-06	PF17207:MCM OB domain|PF00493:MCM2/3/5 family|PF14551:MCM N-terminal domain
Glyma.08G348500	910.589	179.105	2.34702	1.02e-06	9.71e-06	PF00201:UDP-glucoronosyl and UDP-glucosyl transferase
Glyma.08G230100	4698.71	924.664	2.34551	1.53e-08	2.23e-07	PF00407:Pathogenesis-related protein Bet v I family
Glyma.06G100500	145.145	28.7025	2.34478	1.48e-05	0.000104729	-
Glyma.05G072200	100.175	19.7617	2.34473	1.28e-08	1.89e-07	PF06886:Targeting protein for Xklp2 (TPX2)
Glyma.08G251900	22.3091	4.37634	2.34453	0.000274796	0.00136147	-
Glyma.07G052100	15.2454	2.91518	2.34383	0.00267667	0.00972958	PF00046:Homeobox domain|PF02183:Homeobox associated leucine zipper
Glyma.04G086600	107.393	21.2747	2.34336	1.19e-05	8.65e-05	PF01490:Transmembrane amino acid transporter protein
Glyma.03G196400	365.828	72.2261	2.34309	3.86e-17	2.61e-15	PF00462:Glutaredoxin
Glyma.18G143700	152.267	30.1373	2.34202	6.53e-05	0.00038843	PF01554:MatE
Glyma.04G043500	41.1373	8.13956	2.34102	6.73e-07	6.74e-06	PF02984:Cyclin, C-terminal domain|PF00134:Cyclin, N-terminal domain
Glyma.02G239000	182.023	36.0215	2.34087	2.34e-10	4.98e-09	-
Glyma.10G087100	40.5747	7.9128	2.34056	9.88e-07	9.47e-06	PF13405:EF-hand domain|PF00069:Protein kinase domain|PF13499:EF-hand domain pair
Glyma.13G147000	1038.54	205.436	2.33956	5.42e-22	6.39e-20	PF15511:Centromere kinetochore component CENP-T histone fold
Glyma.06G077600	26.4118	5.32201	2.33883	0.000318383	0.00154765	PF00027:Cyclic nucleotide-binding domain|PF00520:Ion transport protein
Glyma.02G261400	75.5993	14.9074	2.33814	2.75e-08	3.78e-07	PF13855:Leucine rich repeat|PF08263:Leucine rich repeat N-terminal domain|PF07714:Protein tyrosine kinase
Glyma.09G203600	16.8783	3.31683	2.33736	0.00194925	0.00740748	-
Glyma.15G011700	357.427	71.0854	2.33619	4.26e-09	6.97e-08	-
Glyma.17G013400	354.424	70.4193	2.33474	3.69e-06	3.07e-05	-
Glyma.16G202500	120.864	24.0699	2.33287	1.18e-14	5.42e-13	PF06232:Embryo-specific protein 3, (ATS3)
Glyma.12G206500	120.884	24.1269	2.33242	2e-10	4.32e-09	-
Glyma.03G217500	515.441	102.703	2.32852	9.3e-11	2.16e-09	PF03552:Cellulose synthase
Glyma.07G186700	243.519	48.5791	2.32735	4.31e-07	4.54e-06	PF00225:Kinesin motor domain
Glyma.13G145900	71.8911	14.4682	2.32522	1.62e-06	1.47e-05	PF00544:Pectate lyase
Glyma.10G031200	851.792	169.478	2.32512	3.02e-20	2.88e-18	PF00125:Core histone H2A/H2B/H3/H4|PF16211:C-terminus of histone H2A
Glyma.02G192900	20.5294	4.18317	2.32265	0.000376388	0.00178885	-
Glyma.11G052200	451.634	90.5215	2.32092	8.55e-06	6.45e-05	PF03271:EB1-like C-terminal motif|PF00307:Calponin homology (CH) domain
Glyma.15G273700	178.325	35.7541	2.32091	2.59e-06	2.23e-05	-
Glyma.01G136400	32.9365	6.70384	2.32017	0.00043932	0.00204781	-
Glyma.20G063000	80.9009	16.4622	2.31941	2.72e-06	2.33e-05	-
Glyma.08G103500	349.52	70.2302	2.31706	8.53e-06	6.43e-05	-
Glyma.09G144200	1539.64	309.222	2.31688	4.02e-23	5.33e-21	PF03141:Putative S-adenosyl-L-methionine-dependent methyltransferase
Glyma.05G194600	154.092	31.0493	2.31667	2.23e-05	0.000151127	PF01490:Transmembrane amino acid transporter protein
Glyma.07G026300	1161.26	233.028	2.31611	4.94e-18	3.77e-16	PF01370:NAD dependent epimerase/dehydratase family
Glyma.07G230300	22.0396	4.50042	2.31563	0.000210932	0.00108367	PF07891:Protein of unknown function (DUF1666)
Glyma.02G095600	119.838	24.137	2.31549	9.07e-05	0.000517297	PF00628:PHD-finger
Glyma.08G155900	105.176	21.2493	2.31514	7.96e-09	1.23e-07	PF12009:Telomerase ribonucleoprotein complex - RNA binding domain|PF00078:Reverse transcriptase (RNA-dependent DNA polymerase)
Glyma.05G180600	26.7524	5.31993	2.31476	0.00123574	0.00499402	PF07994:Myo-inositol-1-phosphate synthase|PF01658:Myo-inositol-1-phosphate synthase
Glyma.17G063200	3316.01	667.042	2.31438	2.79e-21	2.97e-19	PF15511:Centromere kinetochore component CENP-T histone fold
Glyma.01G193100	69.3138	14.0483	2.31358	1.05e-09	1.97e-08	PF07983:X8 domain|PF00332:Glycosyl hydrolases family 17
Glyma.18G265200	178.456	36.1517	2.31165	4.85e-07	5.05e-06	PF06886:Targeting protein for Xklp2 (TPX2)
Glyma.19G156400	160.608	32.5573	2.3109	1.23e-05	8.88e-05	PF00514:Armadillo/beta-catenin-like repeat|PF00651:BTB/POZ domain
Glyma.14G185600	487.494	98.1557	2.3108	2.17e-14	9.69e-13	PF17123:RING-like zinc finger|PF13519:von Willebrand factor type A domain
Glyma.13G113100	196.126	39.3605	2.30918	0.000299364	0.00146782	PF00743:Flavin-binding monooxygenase-like
Glyma.06G307100	696.063	140.74	2.30814	2.14e-05	0.0001454	PF00394:Multicopper oxidase|PF07732:Multicopper oxidase|PF07731:Multicopper oxidase
Glyma.10G090000	1366.4	276.082	2.30783	1.39e-10	3.12e-09	PF02518:Histidine kinase-, DNA gyrase B-, and HSP90-like ATPase|PF00204:DNA gyrase B|PF16898:C-terminal associated domain of TOPRIM|PF01751:Toprim domain|PF00521:DNA gyrase/topoisomerase IV, subunit A
Glyma.16G073100	87.6358	17.7718	2.30769	5.96e-10	1.17e-08	PF07992:Pyridine nucleotide-disulphide oxidoreductase
Glyma.09G181000	57.311	11.6699	2.307	1.53e-08	2.22e-07	PF07224:Chlorophyllase
Glyma.13G165600	205.669	41.7289	2.30617	0.000125448	0.000689411	-
Glyma.17G062800	61.1621	12.1732	2.30607	1.59e-08	2.3e-07	-
Glyma.17G239100	16.7956	3.36157	2.30453	0.00200044	0.00756533	-
Glyma.17G101500	520.134	105.799	2.30448	1.05e-23	1.49e-21	PF02365:No apical meristem (NAM) protein
Glyma.18G209100	32.7321	6.55433	2.30247	8.31e-05	0.000478626	-
Glyma.02G229200	70.7713	14.1692	2.30243	0.000186882	0.000976231	PF00583:Acetyltransferase (GNAT) family
Glyma.13G200000	73.2437	14.9543	2.30214	3.53e-07	3.78e-06	PF00191:Annexin
Glyma.14G177600	73.0016	14.8098	2.30209	5.92e-07	6.02e-06	PF02298:Plastocyanin-like domain
Glyma.20G167500	53.58	10.946	2.29983	8.69e-09	1.33e-07	PF02496:ABA/WDS induced protein
Glyma.14G117300	67.6185	13.6791	2.29954	1.49e-08	2.17e-07	-
Glyma.17G117300	31.1081	6.47915	2.2991	0.000375805	0.00178647	PF00069:Protein kinase domain
Glyma.01G240500	119.437	24.378	2.29873	2.11e-08	2.97e-07	-
Glyma.02G064400	254.568	52.0384	2.29714	1.09e-11	2.95e-10	PF00445:Ribonuclease T2 family
Glyma.04G001100	170.658	34.8105	2.2966	4.51e-06	3.66e-05	PF00134:Cyclin, N-terminal domain|PF02984:Cyclin, C-terminal domain
Glyma.19G137500	247.489	50.2913	2.29656	2.38e-09	4.14e-08	PF00307:Calponin homology (CH) domain|PF00225:Kinesin motor domain
Glyma.20G095500	179.399	36.7618	2.29564	5.88e-16	3.34e-14	PF05641:Agenet domain
Glyma.10G274700	18.5779	3.89236	2.29418	0.00222229	0.00827417	PF01055:Glycosyl hydrolases family 31|PF16863:N-terminal barrel of NtMGAM and CtMGAM, maltase-glucoamylase
Glyma.20G112900	73.2896	14.9207	2.29388	1.55e-07	1.81e-06	PF06813:Nodulin-like
Glyma.13G333900	1282.58	262.108	2.2918	5.3e-16	3.03e-14	PF00125:Core histone H2A/H2B/H3/H4|PF16211:C-terminus of histone H2A
Glyma.06G240400	289.886	59.2454	2.29158	4.32e-08	5.69e-07	PF00350:Dynamin family
Glyma.10G185200	444.573	91.0981	2.29023	3.09e-12	9.46e-11	PF06414:Zeta toxin
Glyma.07G115800	212.609	43.4543	2.2897	1.08e-12	3.62e-11	PF00069:Protein kinase domain
Glyma.02G207800	414.161	85.0431	2.28895	5.75e-14	2.39e-12	PF03969:AFG1-like ATPase
Glyma.18G214100	62.3255	13.0223	2.28532	3.71e-07	3.96e-06	-
Glyma.02G169800	126.337	26.1117	2.28424	5.17e-11	1.26e-09	PF03018:Dirigent-like protein
Glyma.17G149000	62.2602	12.9562	2.28352	9.09e-06	6.8e-05	PF13499:EF-hand domain pair
Glyma.11G105800	160.917	33.0931	2.28224	0.000569415	0.00256534	PF00226:DnaJ domain
Glyma.10G102100	393.184	81.1497	2.28162	7.71e-11	1.82e-09	PF00450:Serine carboxypeptidase
Glyma.03G230800	75.4216	15.6335	2.28067	8.13e-08	1.01e-06	-
Glyma.11G028100	87.4242	18.2518	2.27987	1.15e-08	1.72e-07	PF12214:Cell cycle regulated microtubule associated protein
Glyma.01G197500	59.7926	12.5516	2.27834	1.3e-05	9.37e-05	PF00091:Tubulin/FtsZ family, GTPase domain|PF03953:Tubulin C-terminal domain
Glyma.18G238800	408.02	83.8761	2.27768	0.000365956	0.00174556	PF03492:SAM dependent carboxyl methyltransferase
Glyma.20G110000	62.6519	12.7284	2.27725	1.63e-05	0.00011458	PF13839:GDSL/SGNH-like Acyl-Esterase family found in Pmr5 and Cas1p|PF14416:PMR5 N terminal Domain
Glyma.10G106800	40.5184	8.31952	2.2746	3.1e-06	2.62e-05	PF00011:Hsp20/alpha crystallin family
Glyma.05G217600	107.497	22.4472	2.27319	3.07e-05	0.000199965	PF00240:Ubiquitin family|PF00454:Phosphatidylinositol 3- and 4-kinase
Glyma.09G079400	80.0409	16.2516	2.27317	3.7e-08	4.94e-07	PF00069:Protein kinase domain|PF03822:NAF domain|PF07714:Protein tyrosine kinase
Glyma.15G224500	85.9004	17.9274	2.27259	7.57e-09	1.17e-07	PF05922:Peptidase inhibitor I9|PF00082:Subtilase family
Glyma.01G206600	275.516	57.1438	2.27233	5.8e-12	1.68e-10	PF00847:AP2 domain
Glyma.10G178100	492.059	102.037	2.27179	1.11e-07	1.33e-06	PF03999:Microtubule associated protein (MAP65/ASE1 family)
Glyma.03G256900	40.2222	8.49547	2.27143	7.92e-05	0.000459727	PF01764:Lipase (class 3)
Glyma.14G005500	219.945	45.5541	2.26889	6.91e-16	3.88e-14	-
Glyma.07G031000	33.0802	6.91024	2.26843	0.000482374	0.00222055	-
Glyma.16G181900	218.58	45.4513	2.26569	3.46e-10	7.14e-09	PF00225:Kinesin motor domain|PF12836:Helix-hairpin-helix motif
Glyma.02G193000	43.1419	8.8879	2.26501	2.07e-05	0.000141266	PF07743:HSCB C-terminal oligomerisation domain
Glyma.07G209300	220.406	46.0686	2.26472	2e-12	6.38e-11	PF00225:Kinesin motor domain
Glyma.02G239500	2596.63	540.825	2.26349	2.7e-07	2.97e-06	PF00501:AMP-binding enzyme|PF13193:AMP-binding enzyme C-terminal domain
Glyma.09G050200	17.7223	3.66559	2.26297	0.00148944	0.00588487	PF13520:Amino acid permease|PF13906:C-terminus of AA_permease
Glyma.03G148500	26.1141	5.47552	2.26224	0.000102712	0.000576845	PF08263:Leucine rich repeat N-terminal domain|PF13855:Leucine rich repeat
Glyma.06G298900	266.472	55.6541	2.26174	1.89e-06	1.69e-05	-
Glyma.16G153400	250.43	52.422	2.2612	6.08e-05	0.000365158	PF02812:Glu/Leu/Phe/Val dehydrogenase, dimerisation domain|PF00208:Glutamate/Leucine/Phenylalanine/Valine dehydrogenase
Glyma.01G198900	46.6509	9.65154	2.26017	2.47e-07	2.74e-06	PF03479:Domain of unknown function (DUF296)
Glyma.10G265000	70.5597	14.6095	2.25948	2.74e-05	0.000180793	-
Glyma.13G133900	2423.35	506.512	2.25907	1.24e-28	2.71e-26	PF00831:Ribosomal L29 protein
Glyma.11G143300	89.1313	18.5944	2.25829	6.02e-12	1.73e-10	PF07795:Protein of unknown function (DUF1635)
Glyma.03G222500	27.5784	5.76632	2.25681	0.000110377	0.000614972	PF00295:Glycosyl hydrolases family 28
Glyma.11G132100	26.2074	5.52026	2.25663	0.00160367	0.00625388	-
Glyma.14G224000	1094.85	229.471	2.25585	5.08e-10	1.02e-08	PF00069:Protein kinase domain
Glyma.20G234100	257.049	53.8939	2.2556	1.31e-08	1.92e-07	PF00225:Kinesin motor domain
Glyma.06G263900	143.737	30.4393	2.25532	5.44e-11	1.32e-09	PF00931:NB-ARC domain|PF01582:TIR domain
Glyma.05G020600	1132.84	237.424	2.25507	2.64e-10	5.56e-09	PF16900:Replication protein A OB domain|PF01336:OB-fold nucleic acid binding domain|PF04057:Replication factor-A protein 1, N-terminal domain|PF08646:Replication factor-A C terminal domain
Glyma.08G110420	312.469	65.3442	2.2541	4.29e-08	5.66e-07	PF02797:Chalcone and stilbene synthases, C-terminal domain|PF00195:Chalcone and stilbene synthases, N-terminal domain
Glyma.02G030200	177.133	37.1593	2.25338	6.38e-17	4.17e-15	PF00134:Cyclin, N-terminal domain|PF02984:Cyclin, C-terminal domain
Glyma.17G123400	284.537	59.8566	2.25289	2.25e-08	3.16e-07	PF00225:Kinesin motor domain
Glyma.08G256900	181.175	38.1324	2.25228	0.00208296	0.00782776	-
Glyma.16G063700	53.2188	11.1391	2.25218	1.78e-07	2.04e-06	PF00249:Myb-like DNA-binding domain
Glyma.06G319100	184.063	39.0141	2.25203	5.28e-11	1.28e-09	PF01095:Pectinesterase|PF04043:Plant invertase/pectin methylesterase inhibitor
Glyma.08G157700	2564.7	538.6	2.25202	2.13e-10	4.56e-09	PF00285:Citrate synthase, C-terminal domain
Glyma.02G024800	179.406	37.3677	2.25179	9.2e-14	3.7e-12	PF00043:Glutathione S-transferase, C-terminal domain|PF02798:Glutathione S-transferase, N-terminal domain
Glyma.13G238500	1072.62	225.312	2.25165	1.34e-09	2.46e-08	PF04720:PDDEXK-like family of unknown function
Glyma.11G057200	154.66	32.7993	2.25141	7.37e-10	1.43e-08	-
Glyma.17G078000	121.211	25.4833	2.25126	3.11e-10	6.46e-09	PF00850:Histone deacetylase domain
Glyma.14G073100	204.651	42.9632	2.25123	1.8e-10	3.93e-09	PF00294:pfkB family carbohydrate kinase
Glyma.01G215500	2987.89	627.863	2.25113	3.43e-07	3.69e-06	PF01154:Hydroxymethylglutaryl-coenzyme A synthase N terminal|PF08540:Hydroxymethylglutaryl-coenzyme A synthase C terminal
Glyma.01G185000	121.844	25.6978	2.24864	1.62e-09	2.92e-08	-
Glyma.09G060400	29.0249	6.11508	2.24841	0.00015159	0.000813757	-
Glyma.08G013100	183.582	38.475	2.24815	9.58e-10	1.82e-08	PF04525:LURP-one-related
Glyma.11G250400	27.9841	6.03276	2.24709	0.000264462	0.00131701	PF02301:HORMA domain
Glyma.08G120900	107.118	22.7633	2.24653	5.7e-11	1.37e-09	PF00752:XPG N-terminal domain|PF00867:XPG I-region
Glyma.04G212300	39.8301	8.288	2.24488	1.77e-06	1.6e-05	PF04564:U-box domain
Glyma.01G126200	119.417	25.3074	2.2432	0.000189878	0.000989159	PF01187:Macrophage migration inhibitory factor (MIF)
Glyma.19G253500	19.856	4.26757	2.24209	0.00267735	0.00973124	-
Glyma.07G107000	110.272	23.3948	2.24163	2.85e-06	2.43e-05	PF03372:Endonuclease/Exonuclease/phosphatase family
Glyma.06G206800	350.065	74.2211	2.2411	7.91e-08	9.86e-07	PF00400:WD domain, G-beta repeat|PF12341:Minichromosome loss protein, Mcl1, middle region
Glyma.11G112800	131.324	27.7437	2.23952	1.1e-06	1.04e-05	PF00643:B-box zinc finger
Glyma.15G274400	223.197	47.4047	2.23943	3.31e-07	3.56e-06	-
Glyma.10G169800	158.196	33.6117	2.23823	3.1e-12	9.49e-11	PF05922:Peptidase inhibitor I9|PF00082:Subtilase family
Glyma.12G044600	3024.34	640.653	2.23792	1.8e-21	2e-19	PF03181:BURP domain
Glyma.02G143200	1251.81	266.038	2.23162	1.13e-22	1.44e-20	PF00125:Core histone H2A/H2B/H3/H4|PF16211:C-terminus of histone H2A
Glyma.13G146200	120.13	25.5391	2.23069	6.65e-06	5.14e-05	PF00121:Triosephosphate isomerase
Glyma.13G191400	1413.16	301.346	2.23024	7.11e-06	5.46e-05	PF00685:Sulfotransferase domain
Glyma.17G229000	153.774	32.7483	2.23001	2.63e-09	4.53e-08	-
Glyma.16G220600	52.3258	11.2103	2.22933	7.07e-06	5.44e-05	-
Glyma.20G245000	24.9786	5.23553	2.22812	0.000557882	0.00252095	-
Glyma.10G158900	26.388	5.49482	2.22787	0.000157134	0.000840102	-
Glyma.20G111900	135.547	28.8937	2.22631	5.71e-11	1.38e-09	PF13906:C-terminus of AA_permease|PF13520:Amino acid permease
Glyma.18G234000	121.77	26.2215	2.22593	1.07e-06	1.02e-05	PF14630:Origin recognition complex (ORC) subunit 5 C-terminus|PF13191:AAA ATPase domain
Glyma.09G109200	163.03	34.727	2.22488	8.28e-10	1.59e-08	PF08327:Activator of Hsp90 ATPase homolog 1-like protein|PF09229:Activator of Hsp90 ATPase, N-terminal
Glyma.08G364200	19.2207	4.15672	2.22473	0.00123646	0.00499645	-
Glyma.09G077700	68.3559	14.813	2.22412	0.00066385	0.00292439	-
Glyma.18G054000	843.228	180.907	2.22188	1.08e-06	1.03e-05	PF01357:Pollen allergen|PF03330:Lytic transglycolase
Glyma.06G290500	117.065	25.4234	2.22074	1.11e-08	1.67e-07	PF08311:Mad3/BUB1 homology region 1|PF00069:Protein kinase domain
Glyma.20G052900	343.845	73.6046	2.21958	1.1e-06	1.04e-05	PF14577:Sieve element occlusion C-terminus|PF14576:Sieve element occlusion N-terminus
Glyma.01G214600	108.24	23.2534	2.21949	1.39e-10	3.12e-09	PF12638:Staygreen protein
Glyma.10G040600	25.673	5.35245	2.21898	0.00218981	0.00817004	PF03912:Psb28 protein
Glyma.11G027000	2623.67	564.351	2.21763	9.39e-10	1.78e-08	PF08540:Hydroxymethylglutaryl-coenzyme A synthase C terminal|PF01154:Hydroxymethylglutaryl-coenzyme A synthase N terminal
Glyma.18G245100	983.915	211.729	2.21738	5.35e-07	5.51e-06	-
Glyma.16G152900	99.9466	21.5452	2.21688	1.26e-05	9.09e-05	-
Glyma.11G131300	2238.04	481.664	2.21679	2.26e-06	1.98e-05	PF13855:Leucine rich repeat|PF08263:Leucine rich repeat N-terminal domain
Glyma.02G000800	151.289	32.3476	2.21623	6.33e-06	4.93e-05	-
Glyma.01G192400	17.4973	3.8344	2.21553	0.0012108	0.00490734	-
Glyma.06G300200	897.738	193.447	2.21465	6.57e-07	6.59e-06	PF00249:Myb-like DNA-binding domain
Glyma.02G303300	613.732	132.314	2.21428	1.08e-19	9.82e-18	PF05691:Raffinose synthase or seed imbibition protein Sip1
Glyma.02G050400	132.565	28.612	2.21366	1.56e-09	2.82e-08	PF00225:Kinesin motor domain|PF11995:Domain of unknown function (DUF3490)
Glyma.04G078600	29.826	6.3876	2.21257	6.77e-05	0.000401144	PF02365:No apical meristem (NAM) protein
Glyma.09G060700	279.292	60.314	2.21155	9.76e-12	2.68e-10	-
Glyma.05G169100	240.693	51.8358	2.21144	8.85e-09	1.35e-07	PF00190:Cupin
Glyma.06G030900	1207.7	261.748	2.2081	2.24e-11	5.81e-10	PF05368:NmrA-like family
Glyma.16G145000	28.9584	6.07642	2.2081	0.000294061	0.00144475	PF02701:Dof domain, zinc finger
Glyma.11G249300	976.709	211.651	2.20763	4.41e-09	7.18e-08	PF01344:Kelch motif
Glyma.05G214300	120.845	26.2683	2.20712	8.79e-15	4.14e-13	PF13855:Leucine rich repeat|PF00069:Protein kinase domain|PF08263:Leucine rich repeat N-terminal domain
Glyma.02G130400	330.901	71.2771	2.20705	1.66e-09	2.98e-08	PF00195:Chalcone and stilbene synthases, N-terminal domain|PF02797:Chalcone and stilbene synthases, C-terminal domain
Glyma.02G064700	99.8231	21.5827	2.20651	0.000521415	0.00237491	PF00504:Chlorophyll A-B binding protein
Glyma.20G113000	154.036	33.4347	2.20592	1.38e-09	2.53e-08	PF06813:Nodulin-like
Glyma.17G093600	254.196	55.2931	2.20528	1.26e-08	1.86e-07	PF02319:E2F/DP family winged-helix DNA-binding domain
Glyma.16G026300	34.2648	7.34441	2.20496	3.54e-05	0.000226569	PF00125:Core histone H2A/H2B/H3/H4
Glyma.02G016500	252.771	55.1661	2.20269	8.08e-10	1.55e-08	PF04043:Plant invertase/pectin methylesterase inhibitor|PF01095:Pectinesterase
Glyma.05G003900	172.566	37.1966	2.20178	0.000761663	0.00329438	PF05691:Raffinose synthase or seed imbibition protein Sip1
Glyma.03G122500	3783.31	822.085	2.20105	9.33e-34	2.86e-31	PF00854:POT family
Glyma.09G043200	23.113	4.97117	2.20097	0.000204124	0.00105279	PF03083:Sugar efflux transporter for intercellular exchange
Glyma.20G100500	27.4068	6.06427	2.19996	0.00174391	0.00672311	PF08263:Leucine rich repeat N-terminal domain|PF13855:Leucine rich repeat
Glyma.18G207900	45.6397	10.0339	2.19933	5.96e-06	4.68e-05	PF03765:CRAL/TRIO, N-terminal domain|PF00650:CRAL/TRIO domain
Glyma.09G206200	140.19	30.3059	2.19896	0.000104923	0.000587823	PF00249:Myb-like DNA-binding domain
Glyma.08G279600	163.328	35.6646	2.19821	8.98e-08	1.11e-06	-
Glyma.07G032000	55.7433	12.277	2.19731	2.63e-05	0.000174608	PF00646:F-box domain|PF01344:Kelch motif
Glyma.14G036200	48.9913	10.7894	2.1969	0.000651624	0.00287968	PF00447:HSF-type DNA-binding
Glyma.03G234800	470.878	102.603	2.19624	7.49e-24	1.08e-21	PF05564:Dormancy/auxin associated protein
Glyma.08G277200	48.8984	10.8026	2.19617	2.24e-05	0.000152138	-
Glyma.02G243600	317.254	69.5316	2.19617	3.5e-13	1.28e-11	PF14541:Xylanase inhibitor C-terminal|PF14543:Xylanase inhibitor N-terminal
Glyma.08G179900	762.861	166.781	2.19558	1.27e-11	3.41e-10	PF07977:FabA-like domain
Glyma.06G121100	1756.43	383.878	2.19441	1.02e-05	7.52e-05	PF02298:Plastocyanin-like domain
Glyma.09G190800	18.9438	4.25435	2.19395	0.00125862	0.00507471	-
Glyma.12G037400	31.0845	6.58685	2.19364	0.00108929	0.00447531	PF00274:Fructose-bisphosphate aldolase class-I
Glyma.03G219200	705.923	154.652	2.19265	9.93e-09	1.5e-07	PF00493:MCM2/3/5 family|PF14551:MCM N-terminal domain|PF17207:MCM OB domain
Glyma.13G110250	92.0065	20.4054	2.19253	2.26e-08	3.17e-07	-
Glyma.02G200500	33.4043	7.24678	2.19109	0.000546491	0.00247719	PF02362:B3 DNA binding domain
Glyma.04G014700	333.733	73.3435	2.18979	4.27e-14	1.82e-12	PF08246:Cathepsin propeptide inhibitor domain (I29)|PF00112:Papain family cysteine protease
Glyma.06G148500	748.604	164.419	2.18865	1.5e-10	3.32e-09	PF00317:Ribonucleotide reductase, all-alpha domain|PF02867:Ribonucleotide reductase, barrel domain|PF03477:ATP cone domain
Glyma.13G147800	123.165	27.217	2.1874	5.92e-05	0.000356852	PF04640:PLATZ transcription factor
Glyma.03G040600	503.959	110.851	2.1873	2.69e-22	3.22e-20	PF00202:Aminotransferase class-III
Glyma.11G150300	1274.65	279.874	2.18717	1.7e-28	3.67e-26	PF03018:Dirigent-like protein
Glyma.07G051200	71.6874	15.5612	2.18625	2.85e-09	4.87e-08	PF16594:Putative AtpZ or ATP-synthase-associated
Glyma.01G197900	133.401	29.5313	2.18599	1.29e-06	1.2e-05	PF00010:Helix-loop-helix DNA-binding domain
Glyma.07G273000	52.5865	11.6435	2.18573	1.11e-07	1.34e-06	PF04339:Peptidogalycan biosysnthesis/recognition
Glyma.09G047300	613.898	135.138	2.18557	9.27e-06	6.92e-05	PF00493:MCM2/3/5 family|PF17207:MCM OB domain|PF14551:MCM N-terminal domain
Glyma.19G234100	1264.88	277.984	2.18549	1.6e-15	8.44e-14	PF00125:Core histone H2A/H2B/H3/H4|PF16211:C-terminus of histone H2A
Glyma.08G188100	200.795	44.2516	2.18519	1.08e-15	5.83e-14	PF09382:RQC domain|PF00271:Helicase conserved C-terminal domain|PF00270:DEAD/DEAH box helicase|PF16124:RecQ zinc-binding|PF00570:HRDC domain
Glyma.17G006100	44.6079	9.77561	2.1846	1.09e-06	1.03e-05	PF03169:OPT oligopeptide transporter protein
Glyma.18G070500	40.9805	8.79128	2.18377	0.000512078	0.002338	PF02341:RbcX protein
Glyma.03G108000	289.944	63.5198	2.18208	5.06e-07	5.24e-06	-
Glyma.15G069600	65.0705	14.5069	2.17924	0.000460599	0.00213242	-
Glyma.19G214100	412.777	91.394	2.17871	5.69e-12	1.64e-10	PF03552:Cellulose synthase|PF14570:RING/Ubox like zinc-binding domain
Glyma.10G196750	23.9762	5.16435	2.1787	0.000683134	0.0029975	PF00931:NB-ARC domain
Glyma.17G078700	432.12	95.5974	2.17784	6.19e-09	9.8e-08	PF01336:OB-fold nucleic acid binding domain|PF16900:Replication protein A OB domain|PF04057:Replication factor-A protein 1, N-terminal domain|PF08646:Replication factor-A C terminal domain
Glyma.10G045500	545.059	120.785	2.17573	8.22e-09	1.26e-07	PF00225:Kinesin motor domain
Glyma.13G168200	1085.17	240.385	2.17456	0.000112451	0.000624848	PF00903:Glyoxalase/Bleomycin resistance protein/Dioxygenase superfamily
Glyma.01G031300	198.155	44.0503	2.17454	1.07e-05	7.86e-05	PF06075:Plant protein of unknown function (DUF936)
Glyma.04G158400	91.8792	20.5325	2.17378	3.27e-07	3.53e-06	PF12341:Minichromosome loss protein, Mcl1, middle region
Glyma.12G030600	841.092	186.423	2.17299	2.84e-13	1.06e-11	PF00388:Phosphatidylinositol-specific phospholipase C, X domain
Glyma.13G362100	299.727	66.6743	2.17095	3.09e-06	2.61e-05	-
Glyma.16G164400	8601.21	1911.65	2.16987	7.74e-06	5.89e-05	PF00141:Peroxidase
Glyma.06G033900	18.0347	3.9564	2.16789	0.000890992	0.00377058	PF03352:Methyladenine glycosylase
Glyma.13G112500	448.571	100.197	2.16692	1.17e-09	2.17e-08	PF00166:Chaperonin 10 Kd subunit
Glyma.03G137400	78.9345	17.6508	2.16592	2.01e-10	4.34e-09	-
Glyma.07G021000	74.5271	16.6279	2.16557	2.2e-07	2.48e-06	PF00847:AP2 domain
Glyma.19G130400	77.0472	17.2878	2.16516	3.71e-08	4.96e-07	PF05678:VQ motif
Glyma.19G147700	181.771	40.6948	2.16437	3.24e-06	2.72e-05	-
Glyma.20G245100	241.757	53.7209	2.16393	0.000216973	0.00111064	PF01040:UbiA prenyltransferase family
Glyma.15G112300	2516.62	562.073	2.16337	1.42e-09	2.59e-08	PF00365:Phosphofructokinase
Glyma.11G071300	85.85	19.1943	2.16184	2.79e-10	5.85e-09	PF00150:Cellulase (glycosyl hydrolase family 5)
Glyma.07G034800	317.428	70.6854	2.16053	1.56e-10	3.44e-09	PF00305:Lipoxygenase|PF01477:PLAT/LH2 domain
Glyma.01G156200	2633	589.151	2.16052	1.02e-09	1.93e-08	PF03547:Membrane transport protein
Glyma.19G156000	248.083	55.5951	2.16043	5.11e-08	6.61e-07	-
Glyma.20G144800	3398.17	760.459	2.1603	3.23e-15	1.64e-13	PF13419:Haloacid dehalogenase-like hydrolase
Glyma.12G065400	3061.97	685.629	2.15868	7.33e-20	6.73e-18	PF00125:Core histone H2A/H2B/H3/H4
Glyma.19G195700	47.3126	10.6785	2.15515	0.00184599	0.00706219	PF04520:Senescence regulator
Glyma.02G128200	141.444	31.996	2.15498	1.7e-09	3.05e-08	PF03141:Putative S-adenosyl-L-methionine-dependent methyltransferase
Glyma.18G295700	216.892	48.8526	2.15446	1.94e-06	1.73e-05	-
Glyma.13G010700	244.292	55.0806	2.15352	3.13e-14	1.37e-12	PF09169:BRCA2, helical|PF09103:BRCA2, oligonucleotide/oligosaccharide-binding, domain 1|PF00634:BRCA2 repeat
Glyma.06G153800	73.2773	16.693	2.1524	6.04e-08	7.7e-07	PF00190:Cupin
Glyma.18G001300	181.176	41.0863	2.15166	4.5e-10	9.08e-09	PF00149:Calcineurin-like phosphoesterase|PF16656:Purple acid Phosphatase, N-terminal domain|PF14008:Iron/zinc purple acid phosphatase-like protein C
Glyma.06G102300	633.248	142.277	2.15129	3.31e-06	2.78e-05	PF00201:UDP-glucoronosyl and UDP-glucosyl transferase
Glyma.05G162600	45.2891	10.1874	2.15122	0.000830897	0.00355114	PF00230:Major intrinsic protein
Glyma.03G028500	136.893	30.9263	2.15088	2.83e-07	3.09e-06	PF04043:Plant invertase/pectin methylesterase inhibitor
Glyma.11G233400	58.2956	13.2785	2.14944	3.72e-05	0.000236472	PF07732:Multicopper oxidase|PF07731:Multicopper oxidase|PF00394:Multicopper oxidase
Glyma.04G003800	312.573	70.6734	2.1492	1.66e-10	3.64e-09	PF09329:Primase zinc finger
Glyma.15G025400	251.161	56.7797	2.14804	5.62e-12	1.63e-10	-
Glyma.10G240800	59.8235	13.6741	2.14748	0.0009341	0.00392439	PF00294:pfkB family carbohydrate kinase
Glyma.18G223400	64.548	14.3115	2.14659	2.71e-07	2.98e-06	PF02441:Flavoprotein
Glyma.08G351866	2599.67	586.597	2.14624	1.55e-26	2.86e-24	PF03171:2OG-Fe(II) oxygenase superfamily|PF14226:non-haem dioxygenase in morphine synthesis N-terminal
Glyma.17G141600	135.335	30.485	2.14537	6.61e-06	5.12e-05	-
Glyma.02G214300	894.094	202.188	2.14515	2.41e-14	1.07e-12	PF00225:Kinesin motor domain
Glyma.02G045900	28.7806	6.54825	2.14498	0.000897526	0.00379454	-
Glyma.11G087800	51.5917	11.7462	2.14495	1.26e-05	9.12e-05	PF00153:Mitochondrial carrier protein
Glyma.13G089200	164.028	37.1359	2.14491	1.4e-13	5.49e-12	PF12546:Blue/Ultraviolet sensing protein C terminal|PF03441:FAD binding domain of DNA photolyase|PF00875:DNA photolyase
Glyma.03G061200	148.526	33.6595	2.14433	0.00176043	0.00677521	PF03140:Plant protein of unknown function
Glyma.16G172500	45.4309	10.0908	2.14427	2.37e-06	2.06e-05	PF00664:ABC transporter transmembrane region|PF00005:ABC transporter
Glyma.09G176132	61.7277	13.8489	2.14331	3.55e-05	0.000227022	PF08241:Methyltransferase domain
Glyma.17G080500	95.9132	21.7994	2.1433	7.74e-08	9.67e-07	PF00067:Cytochrome P450
Glyma.06G023500	107.726	24.4502	2.14294	2.13e-12	6.72e-11	PF00225:Kinesin motor domain
Glyma.10G198500	707.123	160.321	2.14235	4.3e-25	6.85e-23	PF00125:Core histone H2A/H2B/H3/H4
Glyma.04G038800	563.957	128.123	2.1409	6.87e-13	2.39e-11	PF08553:VID27 cytoplasmic protein
Glyma.12G118800	142.08	32.5064	2.13936	7.32e-11	1.73e-09	-
Glyma.13G227300	74.4765	16.6716	2.13869	2.29e-08	3.21e-07	-
Glyma.13G068400	35.594	8.10805	2.13865	6.27e-05	0.000374665	-
Glyma.07G021800	1101.14	249.905	2.13805	8.94e-11	2.09e-09	PF00226:DnaJ domain
Glyma.18G027600	164.496	37.0738	2.13736	2.25e-14	9.99e-13	PF05916:GINS complex protein
Glyma.12G152100	218.764	49.901	2.13519	1.44e-10	3.19e-09	PF00350:Dynamin family
Glyma.12G193700	123.961	28.308	2.13326	1.34e-07	1.58e-06	-
Glyma.07G251300	3086.99	703.934	2.13301	1.81e-05	0.000125562	PF04535:Domain of unknown function (DUF588)
Glyma.11G057400	40.1337	9.31707	2.13214	0.000398683	0.00188268	-
Glyma.09G022800	16104.8	3675.92	2.13124	4.33e-11	1.06e-09	PF00141:Peroxidase
Glyma.11G147700	2042.92	467.032	2.13092	2.41e-24	3.57e-22	PF06830:Root cap
Glyma.05G038400	37.8683	8.77305	2.13082	0.000148491	0.000799487	PF00657:GDSL-like Lipase/Acylhydrolase
Glyma.17G031500	105.776	24.2743	2.12961	1.8e-05	0.000125067	PF14383:DUF761-associated sequence motif|PF14309:Domain of unknown function (DUF4378)
Glyma.12G072900	113.013	25.7699	2.12892	0.00177794	0.00683369	-
Glyma.10G269700	917.586	210.016	2.1287	3.16e-12	9.67e-11	PF13520:Amino acid permease
Glyma.18G009300	251.646	57.7762	2.12813	4.52e-07	4.73e-06	PF04042:DNA polymerase alpha/epsilon subunit B
Glyma.16G220500	894.391	204.703	2.12753	7.38e-07	7.33e-06	PF00085:Thioredoxin
Glyma.06G109200	6478.15	1482.8	2.12704	1.29e-09	2.38e-08	PF00174:Oxidoreductase molybdopterin binding domain|PF00173:Cytochrome b5-like Heme/Steroid binding domain|PF00970:Oxidoreductase FAD-binding domain|PF00175:Oxidoreductase NAD-binding domain|PF03404:Mo-co oxidoreductase dimerisation domain
Glyma.10G027600	30.6785	7.01394	2.12675	0.000197422	0.00102308	PF04927:Seed maturation protein
Glyma.20G197700	66.3379	15.2949	2.12644	0.000117946	0.000652219	PF14868:Domain of unknown function (DUF4487)
Glyma.18G014200	51.8522	11.9079	2.12621	5.46e-07	5.6e-06	PF07651:ANTH domain
Glyma.06G189400	105.751	24.0994	2.12581	2.07e-10	4.45e-09	PF06813:Nodulin-like|PF07690:Major Facilitator Superfamily
Glyma.15G271900	975.805	223.195	2.1254	1.89e-22	2.31e-20	PF00010:Helix-loop-helix DNA-binding domain
Glyma.15G114100	44.5264	10.2271	2.12533	3.12e-06	2.63e-05	PF02298:Plastocyanin-like domain
Glyma.12G097700	388.962	89.4571	2.12425	8e-06	6.07e-05	PF07731:Multicopper oxidase|PF00394:Multicopper oxidase|PF07732:Multicopper oxidase
Glyma.12G080700	78.2995	17.9467	2.12424	1.24e-10	2.8e-09	PF07557:Shugoshin C terminus
Glyma.08G143700	145.385	33.5395	2.12406	1.46e-08	2.13e-07	-
Glyma.07G229200	211.682	48.6299	2.12405	0.000553204	0.00250267	PF00856:SET domain
Glyma.04G247300	209.34	48.1958	2.12366	3.92e-11	9.7e-10	PF01301:Glycosyl hydrolases family 35
Glyma.08G184200	163.201	37.6383	2.12334	3.36e-09	5.65e-08	PF03568:Peptidase family C50
Glyma.12G173800	73.2133	17.0102	2.12254	1.93e-06	1.72e-05	PF02469:Fasciclin domain
Glyma.16G130500	291.847	66.7413	2.12246	9.31e-16	5.09e-14	PF00225:Kinesin motor domain|PF11995:Domain of unknown function (DUF3490)
Glyma.12G121200	51.4998	12.0787	2.12234	5.94e-06	4.67e-05	PF07983:X8 domain
Glyma.01G190000	434.159	99.8864	2.12231	9.49e-08	1.16e-06	PF00307:Calponin homology (CH) domain|PF03271:EB1-like C-terminal motif
Glyma.08G308300	172.533	39.7532	2.12145	1.07e-12	3.59e-11	-
Glyma.16G008700	524.651	120.545	2.12122	1.34e-09	2.46e-08	PF00305:Lipoxygenase|PF01477:PLAT/LH2 domain
Glyma.05G083900	122.618	28.5002	2.11911	3.09e-08	4.21e-07	-
Glyma.15G141900	87.115	19.782	2.11847	1.86e-09	3.3e-08	-
Glyma.16G175200	132.254	30.5816	2.11839	2.89e-13	1.07e-11	PF00201:UDP-glucoronosyl and UDP-glucosyl transferase
Glyma.18G071400	444.878	102.631	2.11758	5.84e-06	4.6e-05	-
Glyma.11G247400	314.078	72.6328	2.11695	3.19e-08	4.33e-07	PF02301:HORMA domain
Glyma.09G016100	103.284	24.0059	2.11525	2.41e-12	7.51e-11	PF03874:RNA polymerase Rpb4
Glyma.09G283900	20.83	4.89391	2.11508	0.00151958	0.00598172	-
Glyma.05G004600	47.3586	11.0222	2.11483	2.48e-05	0.000166033	PF00400:WD domain, G-beta repeat
Glyma.16G156500	129.022	29.8454	2.11445	4.5e-05	0.000279968	PF13638:PIN domain|PF00498:FHA domain
Glyma.13G113500	161.366	37.4776	2.11337	8.29e-11	1.95e-09	PF02519:Auxin responsive protein
Glyma.18G265700	38.0045	8.64791	2.11269	0.00149137	0.00589143	PF00201:UDP-glucoronosyl and UDP-glucosyl transferase
Glyma.08G153000	21.024	5.00476	2.1116	0.00113815	0.00464883	-
Glyma.08G164400	59.5024	13.8469	2.11131	0.000291158	0.00143323	PF02535:ZIP Zinc transporter
Glyma.10G113500	82.5947	18.7784	2.11116	1.76e-07	2.03e-06	PF04759:Protein of unknown function, DUF617
Glyma.13G088000	980.615	227.132	2.11081	8.34e-12	2.32e-10	PF01915:Glycosyl hydrolase family 3 C-terminal domain|PF14310:Fibronectin type III-like domain|PF00933:Glycosyl hydrolase family 3 N terminal domain
Glyma.20G145600	19.0725	4.48719	2.11081	0.00100051	0.00416321	-
Glyma.15G201700	286.57	66.6143	2.10969	1.41e-10	3.14e-09	-
Glyma.07G142800	38.268	9.0059	2.10761	2.45e-05	0.000164406	-
Glyma.11G048366	108.074	25.04	2.10742	4e-13	1.45e-11	-
Glyma.17G227200	206.686	48.2569	2.10721	2.37e-07	2.64e-06	PF03641:Possible lysine decarboxylase
Glyma.03G208900	53.897	12.4762	2.10646	3.03e-06	2.57e-05	PF13738:Pyridine nucleotide-disulphide oxidoreductase
Glyma.18G213000	92.3695	21.4771	2.10563	1.63e-10	3.59e-09	-
Glyma.13G266000	18.4848	4.1628	2.10542	0.0016682	0.00647248	PF11721:Di-glucose binding within endoplasmic reticulum|PF00069:Protein kinase domain
Glyma.13G350000	86.3909	20.3342	2.10325	8.35e-08	1.03e-06	PF07714:Protein tyrosine kinase
Glyma.06G074802	71.0506	16.7906	2.10144	9.41e-08	1.15e-06	-
Glyma.11G082500	389.297	90.8561	2.10056	5.23e-06	4.17e-05	PF13716:Divergent CRAL/TRIO domain
Glyma.14G219600	353.901	82.9861	2.09889	2.5e-17	1.73e-15	PF00314:Thaumatin family
Glyma.19G146600	757.197	177.003	2.09765	2.51e-05	0.000167719	PF14379:MYB-CC type transfactor, LHEQLE motif|PF00249:Myb-like DNA-binding domain
Glyma.04G227700	2360.27	551.81	2.09682	2.69e-22	3.22e-20	PF00891:O-methyltransferase|PF08100:Dimerisation domain
Glyma.06G076100	1794.94	420.39	2.09557	1.59e-15	8.41e-14	PF00122:E1-E2 ATPase|PF00690:Cation transporter/ATPase, N-terminus|PF00702:haloacid dehalogenase-like hydrolase
Glyma.13G076900	3015.34	705.81	2.09533	8.21e-07	8.05e-06	PF00394:Multicopper oxidase|PF07731:Multicopper oxidase|PF07732:Multicopper oxidase
Glyma.20G063100	89.836	21.1059	2.09515	0.000151369	0.000812672	PF02535:ZIP Zinc transporter
Glyma.09G258700	55.7579	13.1097	2.09511	0.00015885	0.000848024	PF14630:Origin recognition complex (ORC) subunit 5 C-terminus
Glyma.06G150400	57.5911	13.5693	2.09497	7.25e-05	0.000426397	PF13639:Ring finger domain
Glyma.08G044800	109.337	25.704	2.09393	1.16e-05	8.42e-05	-
Glyma.19G055400	180.221	42.3644	2.09351	2.16e-14	9.64e-13	PF06886:Targeting protein for Xklp2 (TPX2)
Glyma.15G074800	1673.17	392.231	2.09286	8.74e-08	1.08e-06	PF04720:PDDEXK-like family of unknown function
Glyma.02G224100	1638.11	384.228	2.09199	9.52e-22	1.08e-19	PF15511:Centromere kinetochore component CENP-T histone fold
Glyma.09G136400	286.435	67.4206	2.09034	1.55e-09	2.81e-08	PF00225:Kinesin motor domain|PF12836:Helix-hairpin-helix motif
Glyma.09G148700	146.94	34.6234	2.0903	0.00143944	0.00571065	PF14309:Domain of unknown function (DUF4378)|PF14383:DUF761-associated sequence motif
Glyma.11G130800	125.394	29.7072	2.09011	1.42e-07	1.67e-06	-
Glyma.07G056000	297.788	70.284	2.0898	4.03e-23	5.33e-21	PF00855:PWWP domain|PF00628:PHD-finger|PF13831:PHD-finger|PF00856:SET domain|PF13832:PHD-zinc-finger like domain
Glyma.18G062000	118.127	27.9359	2.08971	5.2e-05	0.000318176	PF00487:Fatty acid desaturase|PF11960:Domain of unknown function (DUF3474)
Glyma.18G269900	101.323	23.7872	2.08872	6.88e-05	0.000407475	PF12819:Carbohydrate-binding protein of the ER|PF07714:Protein tyrosine kinase
Glyma.02G156000	38.0817	8.82994	2.08865	0.000613971	0.00273606	PF00067:Cytochrome P450
Glyma.13G093700	38.4604	9.23267	2.08855	0.000242193	0.00122036	PF00582:Universal stress protein family|PF00069:Protein kinase domain
Glyma.19G151000	18.994	4.58482	2.0877	0.00253853	0.00930048	PF03018:Dirigent-like protein
Glyma.02G297700	387.397	91.4103	2.08695	1.81e-13	6.96e-12	PF03514:GRAS domain family
Glyma.17G046500	101.244	23.5899	2.0863	2.69e-11	6.87e-10	PF00578:AhpC/TSA family
Glyma.07G019200	59.224	13.7249	2.08601	1.18e-06	1.11e-05	PF03918:Cytochrome C biogenesis protein
Glyma.17G018200	422.524	99.9129	2.08597	8.73e-23	1.12e-20	PF01738:Dienelactone hydrolase family
Glyma.05G216000	1686.08	397.056	2.08533	1.5e-28	3.25e-26	-
Glyma.13G152168	149.162	35.0098	2.08531	4.62e-06	3.74e-05	-
Glyma.18G023500	120.594	28.6141	2.08456	5.13e-09	8.22e-08	PF08263:Leucine rich repeat N-terminal domain|PF13855:Leucine rich repeat|PF07714:Protein tyrosine kinase
Glyma.17G233200	200.327	47.359	2.08453	4.06e-05	0.000255958	PF00225:Kinesin motor domain
Glyma.01G039000	133.664	31.691	2.08395	3.86e-05	0.000244707	PF01582:TIR domain|PF00931:NB-ARC domain
Glyma.11G174500	21.2623	4.99762	2.0831	0.000939418	0.00394217	PF07724:AAA domain (Cdc48 subfamily)
Glyma.17G069700	221.138	52.3718	2.08286	5.01e-12	1.47e-10	PF13023:HD domain
Glyma.19G005200	212.967	50.3839	2.08217	5.85e-07	5.95e-06	PF00400:WD domain, G-beta repeat
Glyma.20G227900	347.979	82.6393	2.08135	4.78e-17	3.18e-15	PF01593:Flavin containing amine oxidoreductase
Glyma.06G151900	37.2167	8.86353	2.08106	1.68e-05	0.000117485	PF01501:Glycosyl transferase family 8
Glyma.16G062500	63.4852	14.7711	2.08089	4.08e-07	4.31e-06	PF01490:Transmembrane amino acid transporter protein
Glyma.10G116600	189.309	44.9837	2.08064	1.03e-07	1.25e-06	PF00847:AP2 domain
Glyma.19G120000	235.569	55.8413	2.0805	0.00135586	0.00541809	PF00657:GDSL-like Lipase/Acylhydrolase
Glyma.08G084400	611.272	144.74	2.08049	1.35e-07	1.59e-06	PF00493:MCM2/3/5 family|PF17207:MCM OB domain|PF14551:MCM N-terminal domain
Glyma.11G236200	1638.45	387.613	2.08006	1.96e-06	1.75e-05	PF00202:Aminotransferase class-III
Glyma.06G043900	194.483	46.2375	2.07905	2.67e-05	0.000176753	PF02984:Cyclin, C-terminal domain|PF00134:Cyclin, N-terminal domain
Glyma.11G137500	60.0677	14.4652	2.07814	1.69e-05	0.000118096	PF00394:Multicopper oxidase|PF07731:Multicopper oxidase|PF07732:Multicopper oxidase
Glyma.08G083000	25.5382	5.99917	2.07773	0.000496731	0.00227869	PF00069:Protein kinase domain
Glyma.10G221200	313.248	74.3432	2.07717	2.32e-06	2.02e-05	PF01633:Choline/ethanolamine kinase
Glyma.11G229600	185.327	43.7644	2.07673	6.27e-13	2.21e-11	PF05916:GINS complex protein
Glyma.17G227400	70.1666	16.6858	2.07632	1.51e-07	1.77e-06	-
Glyma.12G212200	65.5681	15.6436	2.07578	0.000500632	0.00229344	-
Glyma.15G026400	905.272	214.316	2.07526	1.9e-12	6.09e-11	PF00305:Lipoxygenase|PF01477:PLAT/LH2 domain
Glyma.17G194400	269.818	64.2137	2.07457	0.000180912	0.000949382	PF10509:Galactokinase galactose-binding signature|PF00288:GHMP kinases N terminal domain|PF13528:Glycosyl transferase family 1
Glyma.02G252600	139.05	33.2701	2.0743	5.88e-11	1.41e-09	PF03759:PRONE (Plant-specific Rop nucleotide exchanger)
Glyma.07G057300	542.533	129.153	2.07418	4.5e-18	3.46e-16	PF00125:Core histone H2A/H2B/H3/H4
Glyma.15G192100	230.704	54.8935	2.07388	1.52e-16	9.34e-15	PF03357:Snf7
Glyma.07G125600	1099.45	261.166	2.07372	3.13e-05	0.000203187	-
Glyma.05G014900	156.701	37.3668	2.07351	2.62e-11	6.7e-10	PF00225:Kinesin motor domain
Glyma.03G003100	29.983	7.09834	2.07103	0.000250524	0.00125536	PF00069:Protein kinase domain|PF00954:S-locus glycoprotein domain|PF01453:D-mannose binding lectin
Glyma.18G180900	115.692	27.6155	2.06954	1.15e-05	8.4e-05	PF12836:Helix-hairpin-helix motif|PF00225:Kinesin motor domain
Glyma.08G085200	31.4336	7.57118	2.06947	0.000438802	0.00204659	-
Glyma.03G227400	3215.4	766.379	2.06921	2.92e-07	3.19e-06	PF00190:Cupin
Glyma.17G262300	1047.27	249.769	2.06897	9.05e-07	8.76e-06	PF00069:Protein kinase domain
Glyma.11G123000	157.7	37.621	2.06803	1.82e-07	2.09e-06	-
Glyma.03G197300	616.052	147.287	2.06637	2.7e-09	4.64e-08	PF00225:Kinesin motor domain
Glyma.04G190300	539.719	129.225	2.06604	2.03e-12	6.44e-11	PF14577:Sieve element occlusion C-terminus|PF14576:Sieve element occlusion N-terminus
Glyma.20G207200	262.615	62.9223	2.06535	7.57e-09	1.17e-07	PF00225:Kinesin motor domain
Glyma.12G083000	108.503	26.1596	2.06486	0.000233081	0.00118169	PF04640:PLATZ transcription factor
Glyma.11G084500	770.401	184.544	2.06228	5.22e-08	6.75e-07	PF00134:Cyclin, N-terminal domain|PF02984:Cyclin, C-terminal domain
Glyma.12G028400	194.271	46.6299	2.0615	7.7e-11	1.82e-09	PF03167:Uracil DNA glycosylase superfamily
Glyma.09G225400	97.6439	23.2737	2.06108	7.85e-06	5.97e-05	PF01565:FAD binding domain|PF09265:Cytokinin dehydrogenase 1, FAD and cytokinin binding
Glyma.03G259400	67.5358	15.9008	2.05948	3.02e-05	0.000196853	PF13301:Protein of unknown function (DUF4079)
Glyma.03G223251	35.0906	8.44359	2.0592	1.73e-05	0.000120688	PF01936:NYN domain|PF14418:OST-HTH Associated domain
Glyma.06G025500	21.4725	5.25083	2.05754	0.00214423	0.00801853	PF02519:Auxin responsive protein
Glyma.05G150500	214.635	51.7557	2.0566	5.55e-05	0.000337241	-
Glyma.09G070900	38.2623	9.19401	2.05609	1.48e-05	0.000104915	PF13768:von Willebrand factor type A domain
Glyma.03G208300	175.144	42.2485	2.05578	4.08e-16	2.36e-14	PF00620:RhoGAP domain
Glyma.05G046900	92.9318	22.3678	2.05542	4.23e-10	8.58e-09	PF00764:Arginosuccinate synthase
Glyma.12G219700	307.363	74.3056	2.05509	1.54e-10	3.41e-09	PF05553:Cotton fibre expressed protein|PF14364:Domain of unknown function (DUF4408)
Glyma.03G249900	46.4465	11.2551	2.0541	5.15e-06	4.11e-05	PF05042:Caleosin related protein
Glyma.06G299000	363.617	87.7273	2.0535	6.61e-07	6.63e-06	-
Glyma.19G193900	64.3836	15.2236	2.05343	9.63e-07	9.26e-06	PF00149:Calcineurin-like phosphoesterase|PF14008:Iron/zinc purple acid phosphatase-like protein C|PF16656:Purple acid Phosphatase, N-terminal domain
Glyma.08G334900	1004.03	241.974	2.05298	4.54e-17	3.04e-15	PF02747:Proliferating cell nuclear antigen, C-terminal domain|PF00705:Proliferating cell nuclear antigen, N-terminal domain
Glyma.06G249700	5083.41	1226.7	2.05136	1e-25	1.74e-23	PF06830:Root cap
Glyma.08G151600	144.243	35.1064	2.05086	6.76e-10	1.32e-08	PF04824:Conserved region of Rad21 / Rec8 like protein|PF04825:N terminus of Rad21 / Rec8 like protein
Glyma.14G154200	157.841	38.172	2.05071	1.96e-05	0.000134681	PF00134:Cyclin, N-terminal domain|PF02984:Cyclin, C-terminal domain
Glyma.05G004800	88.2057	21.5025	2.04955	1.95e-07	2.22e-06	-
Glyma.11G194500	109.845	26.5805	2.04942	3.66e-10	7.5e-09	PF00501:AMP-binding enzyme|PF13193:AMP-binding enzyme C-terminal domain
Glyma.07G128700	35.261	8.6124	2.04909	1.19e-05	8.65e-05	-
Glyma.11G017000	180.178	43.9303	2.04572	4.77e-11	1.16e-09	PF01031:Dynamin central region|PF02212:Dynamin GTPase effector domain|PF00350:Dynamin family
Glyma.20G001600	85.9255	20.9453	2.04412	4.22e-06	3.45e-05	PF03634:TCP family transcription factor
Glyma.06G310500	270.904	65.9494	2.04372	1.16e-07	1.39e-06	PF08696:DNA replication factor Dna2|PF13086:AAA domain|PF13087:AAA domain
Glyma.15G098500	210.36	51.1293	2.04353	9.2e-09	1.4e-07	PF00550:Phosphopantetheine attachment site
Glyma.02G035000	220.129	53.0427	2.04344	8.9e-07	8.64e-06	PF00484:Carbonic anhydrase
Glyma.18G030700	183.404	44.2034	2.04224	0.000937617	0.00393537	PF00759:Glycosyl hydrolase family 9
Glyma.14G049400	23.8829	5.84566	2.04218	0.00108945	0.00447552	PF12796:Ankyrin repeats (3 copies)|PF13962:Domain of unknown function
Glyma.19G120900	26.1792	6.30319	2.04123	0.000165532	0.000879058	PF01554:MatE
Glyma.13G077300	149.418	36.4873	2.0406	3.87e-05	0.000245049	PF13848:Thioredoxin-like domain|PF00085:Thioredoxin
Glyma.14G214500	74.4398	18.1999	2.04037	2.74e-09	4.71e-08	PF00249:Myb-like DNA-binding domain
Glyma.13G156400	421.901	102.748	2.04005	6e-05	0.000361276	PF00493:MCM2/3/5 family|PF17207:MCM OB domain|PF14551:MCM N-terminal domain
Glyma.03G154000	95.0711	23.2209	2.03865	4.77e-08	6.21e-07	PF00514:Armadillo/beta-catenin-like repeat|PF00651:BTB/POZ domain
Glyma.13G263800	491.68	119.233	2.0384	1.62e-09	2.92e-08	PF14226:non-haem dioxygenase in morphine synthesis N-terminal|PF03171:2OG-Fe(II) oxygenase superfamily
Glyma.07G096500	486.592	118.735	2.03669	2.14e-06	1.88e-05	PF11995:Domain of unknown function (DUF3490)|PF00225:Kinesin motor domain
Glyma.03G021700	193.54	47.4586	2.03328	1.36e-10	3.04e-09	PF00069:Protein kinase domain
Glyma.13G130100	57.2133	14.1144	2.03315	6.07e-08	7.74e-07	PF00010:Helix-loop-helix DNA-binding domain
Glyma.09G211500	238.536	57.9021	2.033	1e-14	4.66e-13	PF05368:NmrA-like family
Glyma.11G071400	258.896	63.4133	2.03279	1.38e-12	4.55e-11	PF01569:PAP2 superfamily
Glyma.17G038600	25.5751	6.42119	2.03193	0.00152555	0.00599925	PF13947:Wall-associated receptor kinase galacturonan-binding|PF14380:Wall-associated receptor kinase C-terminal
Glyma.14G194900	55.3701	13.6537	2.03183	0.000208943	0.00107471	PF13839:GDSL/SGNH-like Acyl-Esterase family found in Pmr5 and Cas1p|PF14416:PMR5 N terminal Domain
Glyma.17G115400	560.066	137.344	2.03002	7.16e-27	1.35e-24	PF01248:Ribosomal protein L7Ae/L30e/S12e/Gadd45 family
Glyma.18G159700	23.2434	5.63718	2.02959	0.00140222	0.0055808	-
Glyma.19G133200	55.6186	13.4391	2.02953	1.6e-06	1.45e-05	PF14226:non-haem dioxygenase in morphine synthesis N-terminal|PF03171:2OG-Fe(II) oxygenase superfamily
Glyma.08G055000	2057.47	504.54	2.02836	2.98e-16	1.77e-14	PF00005:ABC transporter
Glyma.04G206100	124.718	30.787	2.02783	6.66e-12	1.9e-10	PF01504:Phosphatidylinositol-4-phosphate 5-Kinase|PF02493:MORN repeat
Glyma.11G012700	95.9892	23.1933	2.02782	1.79e-05	0.000124111	-
Glyma.10G268100	111.169	27.4691	2.02705	1.55e-06	1.42e-05	PF14629:Origin recognition complex (ORC) subunit 4 C-terminus|PF13191:AAA ATPase domain
Glyma.13G290700	37.7912	9.13397	2.02639	6.05e-05	0.000363801	PF00311:Phosphoenolpyruvate carboxylase
Glyma.16G080100	145.323	35.4856	2.02612	3.75e-06	3.11e-05	PF03094:Mlo family
Glyma.09G022500	18394.3	4519.41	2.0251	3.6e-08	4.81e-07	PF00141:Peroxidase
Glyma.20G193700	52.9951	13.1626	2.02488	3.4e-06	2.84e-05	PF07795:Protein of unknown function (DUF1635)
Glyma.18G211800	87.5577	21.7639	2.02426	1.82e-07	2.08e-06	PF05701:Weak chloroplast movement under blue light
Glyma.02G296800	466.744	114.807	2.02394	5.4e-07	5.55e-06	PF00225:Kinesin motor domain
Glyma.18G208300	117.06	28.8347	2.02392	2.7e-10	5.68e-09	PF00201:UDP-glucoronosyl and UDP-glucosyl transferase
Glyma.10G204100	96.4571	23.4261	2.02301	0.000106797	0.000597241	PF01490:Transmembrane amino acid transporter protein
Glyma.20G197100	3543.65	872.393	2.02285	4.77e-33	1.37e-30	PF00118:TCP-1/cpn60 chaperonin family
Glyma.04G026700	44.4982	11.1799	2.02097	0.00058537	0.00262613	PF08263:Leucine rich repeat N-terminal domain|PF07714:Protein tyrosine kinase|PF13855:Leucine rich repeat
Glyma.17G069500	2161.87	533.119	2.02097	1.04e-29	2.54e-27	-
Glyma.17G185200	299.669	73.9058	2.01906	2.95e-17	2.02e-15	-
Glyma.13G352900	27.1269	6.63873	2.0184	0.00169014	0.00654651	PF13855:Leucine rich repeat|PF07714:Protein tyrosine kinase|PF12819:Carbohydrate-binding protein of the ER
Glyma.13G099500	132.082	32.8552	2.01791	5.15e-09	8.24e-08	PF04783:Protein of unknown function (DUF630)|PF04782:Protein of unknown function (DUF632)
Glyma.09G200800	303.862	75.2837	2.01724	2.75e-08	3.78e-07	PF00225:Kinesin motor domain|PF11721:Di-glucose binding within endoplasmic reticulum
Glyma.18G284700	89.2053	22.2	2.01626	2.91e-06	2.48e-05	PF01842:ACT domain
Glyma.17G255100	425.467	105.331	2.01622	1.01e-06	9.68e-06	PF00643:B-box zinc finger
Glyma.01G074600	485.096	119.891	2.0159	4.64e-09	7.51e-08	PF00201:UDP-glucoronosyl and UDP-glucosyl transferase
Glyma.08G043600	317.799	78.7529	2.01419	1.84e-09	3.26e-08	PF00759:Glycosyl hydrolase family 9
Glyma.20G109900	1905.25	472.107	2.014	5.87e-17	3.85e-15	PF00288:GHMP kinases N terminal domain
Glyma.11G221000	161.438	39.9179	2.0137	1.46e-07	1.71e-06	PF00004:ATPase family associated with various cellular activities (AAA)
Glyma.04G227900	646.148	160.56	2.01367	5.24e-27	9.92e-25	PF03171:2OG-Fe(II) oxygenase superfamily|PF14226:non-haem dioxygenase in morphine synthesis N-terminal
Glyma.17G126500	343.568	85.4426	2.0131	8.19e-12	2.28e-10	PF00544:Pectate lyase
Glyma.19G144800	29.2973	7.35663	2.01279	0.00238064	0.00878784	PF00348:Polyprenyl synthetase
Glyma.03G082100	344.7	84.9827	2.01262	8.76e-16	4.8e-14	-
Glyma.06G042900	102.496	25.3175	2.01248	2.04e-09	3.59e-08	PF02984:Cyclin, C-terminal domain|PF00134:Cyclin, N-terminal domain
Glyma.05G056900	21.733	5.43078	2.01164	0.000941045	0.00394709	PF00854:POT family
Glyma.06G307700	766.734	189.825	2.01149	7.43e-10	1.44e-08	PF03106:WRKY DNA -binding domain
Glyma.13G189600	109.427	27.3268	2.01014	3.43e-07	3.69e-06	PF03999:Microtubule associated protein (MAP65/ASE1 family)
Glyma.20G083800	3539.92	880.06	2.0088	1.7e-17	1.2e-15	PF15511:Centromere kinetochore component CENP-T histone fold
Glyma.14G200900	30.9674	7.64844	2.00834	0.000375138	0.0017835	PF08100:Dimerisation domain|PF00891:O-methyltransferase
Glyma.08G333800	139.609	34.8441	2.00819	0.000165071	0.000877146	PF09079:CDC6, C terminal winged helix domain|PF13401:AAA domain
Glyma.08G349400	230.725	57.465	2.00653	9.08e-12	2.51e-10	PF02724:CDC45-like protein
Glyma.09G204600	217.58	54.5011	2.00581	1.51e-12	4.91e-11	PF00443:Ubiquitin carboxyl-terminal hydrolase
Glyma.16G210100	31.2249	7.82231	2.0058	0.000225165	0.00114623	PF00069:Protein kinase domain
Glyma.05G154600	162.256	40.5809	2.00549	4.37e-15	2.18e-13	PF14368:Probable lipid transfer
Glyma.13G087100	80.1515	20.2366	2.00456	1.62e-07	1.87e-06	PF00916:Sulfate permease family|PF01740:STAS domain
Glyma.05G246500	5725.16	1427.18	2.00434	5.82e-06	4.59e-05	PF13489:Methyltransferase domain|PF08241:Methyltransferase domain
Glyma.04G071600	105.278	26.3954	2.0042	0.000333021	0.00160731	PF02984:Cyclin, C-terminal domain|PF00134:Cyclin, N-terminal domain
Glyma.08G137600	2103.29	524.817	2.00333	2.67e-13	9.96e-12	PF00847:AP2 domain
Glyma.12G212500	231.663	57.4434	2.0033	3.37e-06	2.82e-05	PF13855:Leucine rich repeat|PF01582:TIR domain|PF00931:NB-ARC domain
Glyma.03G049800	71.2727	17.9935	2.00239	6.76e-09	1.06e-07	PF13839:GDSL/SGNH-like Acyl-Esterase family found in Pmr5 and Cas1p|PF14416:PMR5 N terminal Domain
Glyma.03G215100	105.12	26.4086	2.00148	0.000207357	0.00106769	PF04398:Protein of unknown function, DUF538
Glyma.06G052300	26.7375	6.56755	2.00146	0.000249368	0.00125072	PF05875:Ceramidase
Glyma.10G035700	360.032	90.1586	2.0012	8.87e-08	1.09e-06	PF16679:DNA replication factor Cdt1 C-terminal domain|PF08839:DNA replication factor CDT1 like
Glyma.U031127	25.8848	6.43233	2.00068	0.000979036	0.00408409	PF00069:Protein kinase domain|PF08263:Leucine rich repeat N-terminal domain|PF13855:Leucine rich repeat
Glyma.14G063600	28.3986	7.12479	2.00029	0.000125433	0.000689411	PF04788:Protein of unknown function (DUF620)
Glyma.04G174700	80.224	20.2946	2.00021	1.38e-06	1.28e-05	PF08263:Leucine rich repeat N-terminal domain|PF00069:Protein kinase domain
Glyma.11G254600	41.974	10.465	2.00012	0.00127698	0.00514157	PF05498:Rapid ALkalinization Factor (RALF)
Glyma.02G006600	408.262	102.63	1.99763	1.89e-13	7.26e-12	PF03283:Pectinacetylesterase
Glyma.10G189400	112.349	27.8687	1.99723	5.16e-11	1.25e-09	PF01593:Flavin containing amine oxidoreductase|PF02353:Mycolic acid cyclopropane synthetase
Glyma.13G082600	47.2177	12.0126	1.99582	0.000900265	0.00380428	-
Glyma.10G106600	1547.73	388.458	1.99562	8.35e-12	2.32e-10	PF00933:Glycosyl hydrolase family 3 N terminal domain
Glyma.18G056500	31.7062	7.75721	1.99535	0.000134278	0.000730464	PF07107:Wound-induced protein WI12
Glyma.10G145300	519.513	130.482	1.99383	2.21e-07	2.49e-06	PF01501:Glycosyl transferase family 8
Glyma.18G224900	134.547	34.1374	1.99218	2.55e-12	7.93e-11	PF03061:Thioesterase superfamily
Glyma.15G066100	679.186	170.695	1.99205	1.07e-15	5.79e-14	PF04749:PLAC8 family
Glyma.16G158100	1876	472.072	1.99095	5.93e-12	1.71e-10	PF00201:UDP-glucoronosyl and UDP-glucosyl transferase
Glyma.10G022500	3176.58	800.423	1.98891	0.000177788	0.000935859	PF00141:Peroxidase
Glyma.10G203500	301.183	75.7696	1.98863	2.67e-15	1.36e-13	PF00067:Cytochrome P450
Glyma.20G186700	151.26	38.3175	1.9886	9.75e-09	1.47e-07	PF02127:Aminopeptidase I zinc metalloprotease (M18)
Glyma.12G108500	67.5031	17.0926	1.98817	7.54e-07	7.47e-06	-
Glyma.03G104800	49.9302	12.763	1.98807	0.000631368	0.00280325	PF00201:UDP-glucoronosyl and UDP-glucosyl transferase
Glyma.16G055900	457.381	115.348	1.98667	1.17e-06	1.1e-05	PF00141:Peroxidase
Glyma.14G215100	1373.04	346.796	1.98651	3.98e-19	3.37e-17	PF00538:linker histone H1 and H5 family
Glyma.01G062400	104.626	26.5561	1.98498	6.25e-08	7.94e-07	PF02728:Copper amine oxidase, N3 domain|PF02727:Copper amine oxidase, N2 domain|PF01179:Copper amine oxidase, enzyme domain
Glyma.07G027400	218.86	55.4477	1.98285	4.58e-09	7.42e-08	-
Glyma.09G273800	175.815	44.4732	1.98279	5.57e-05	0.000337825	-
Glyma.02G087400	776.205	196.369	1.98212	3.51e-15	1.77e-13	PF00847:AP2 domain
Glyma.04G256100	3500.42	886.46	1.98181	2.48e-06	2.15e-05	PF02219:Methylenetetrahydrofolate reductase
Glyma.11G216000	184.174	46.7854	1.98067	1.84e-10	4e-09	PF07983:X8 domain|PF00332:Glycosyl hydrolases family 17
Glyma.08G262800	938.058	237.928	1.98066	5.82e-07	5.94e-06	PF13802:Galactose mutarotase-like|PF16863:N-terminal barrel of NtMGAM and CtMGAM, maltase-glucoamylase|PF01055:Glycosyl hydrolases family 31
Glyma.16G051800	517.49	131.285	1.98063	1.54e-10	3.4e-09	PF02365:No apical meristem (NAM) protein
Glyma.10G195200	57.7064	14.6349	1.98013	0.000109147	0.000608818	PF00462:Glutaredoxin
Glyma.10G148300	90.9804	23.1884	1.97967	2.98e-05	0.000194586	PF00270:DEAD/DEAH box helicase
Glyma.04G147200	139.395	35.5192	1.97935	3.23e-09	5.46e-08	-
Glyma.13G347700	42530.1	10786.1	1.9793	7.88e-08	9.82e-07	PF01477:PLAT/LH2 domain|PF00305:Lipoxygenase
Glyma.16G211800	1566.27	397.354	1.97898	6.15e-07	6.22e-06	PF00197:Trypsin and protease inhibitor
Glyma.12G178000	27.1355	7.0028	1.97835	0.00209279	0.00785858	PF00722:Glycosyl hydrolases family 16|PF06955:Xyloglucan endo-transglycosylase (XET) C-terminus
Glyma.15G107000	217.516	55.344	1.97819	0.000114238	0.000633889	-
Glyma.07G262000	216.522	54.756	1.97751	5.48e-05	0.000333268	-
Glyma.03G078200	738.335	187.982	1.97621	2.62e-11	6.71e-10	PF02458:Transferase family
Glyma.06G058300	113.297	28.8133	1.97604	1.09e-09	2.03e-08	PF00536:SAM domain (Sterile alpha motif)|PF07522:DNA repair metallo-beta-lactamase
Glyma.07G027900	29.0646	7.42882	1.97602	0.00147132	0.00582492	-
Glyma.12G111500	141.769	35.755	1.97559	9.49e-09	1.44e-07	PF12796:Ankyrin repeats (3 copies)|PF13962:Domain of unknown function
Glyma.15G028200	975.499	248.432	1.97537	2.42e-36	8.65e-34	PF00141:Peroxidase
Glyma.13G341800	131.253	33.5273	1.97505	4.12e-12	1.23e-10	-
Glyma.20G081000	82.5398	20.9992	1.97368	2.43e-10	5.15e-09	-
Glyma.06G014700	345.17	88.1758	1.97346	4.55e-11	1.11e-09	PF00112:Papain family cysteine protease|PF08246:Cathepsin propeptide inhibitor domain (I29)
Glyma.13G132100	4694.84	1195.95	1.97322	7.81e-20	7.14e-18	PF00125:Core histone H2A/H2B/H3/H4
Glyma.09G019000	38.8528	9.96778	1.97058	0.00108415	0.00445713	PF03141:Putative S-adenosyl-L-methionine-dependent methyltransferase
Glyma.02G215000	64.6454	16.7062	1.97051	6.34e-06	4.93e-05	PF07227:PHD - plant homeodomain finger protein
Glyma.09G178100	4111.94	1049.57	1.9703	1.11e-05	8.1e-05	PF00232:Glycosyl hydrolase family 1
Glyma.08G193500	521.77	133.478	1.97015	7.73e-12	2.17e-10	PF02140:Galactose binding lectin domain|PF01301:Glycosyl hydrolases family 35
Glyma.14G013800	62.7742	16.1744	1.96741	0.00130711	0.00524593	-
Glyma.06G016800	31.3775	7.95246	1.96717	0.000238708	0.00120629	PF00046:Homeobox domain
Glyma.18G043200	56.8624	14.8007	1.96611	3.28e-06	2.76e-05	PF06886:Targeting protein for Xklp2 (TPX2)
Glyma.04G027400	46.5698	11.9292	1.96591	0.000290618	0.00143074	PF05142:Domain of unknown function (DUF702)
Glyma.08G243600	482.523	123.933	1.96586	6.45e-11	1.54e-09	PF00067:Cytochrome P450
Glyma.14G142500	706.061	180.816	1.96563	1.16e-06	1.09e-05	PF01925:Sulfite exporter TauE/SafE
Glyma.12G107600	40.7997	10.4731	1.96518	1.32e-05	9.5e-05	-
Glyma.08G220000	2590.28	663.606	1.96498	1.79e-06	1.61e-05	PF00226:DnaJ domain
Glyma.04G043700	78.5063	20.1196	1.96456	8.26e-07	8.08e-06	PF02984:Cyclin, C-terminal domain|PF00134:Cyclin, N-terminal domain
Glyma.12G014200	30.3129	7.82231	1.96305	0.000253234	0.0012669	PF08241:Methyltransferase domain
Glyma.15G134400	1193.91	306.482	1.96304	4.49e-09	7.31e-08	PF00650:CRAL/TRIO domain|PF03765:CRAL/TRIO, N-terminal domain
Glyma.17G030000	374.482	95.7172	1.96252	3.56e-10	7.31e-09	PF00407:Pathogenesis-related protein Bet v I family
Glyma.01G221200	35.0257	8.82994	1.96215	0.000161013	0.000858206	-
Glyma.13G005800	51.5501	13.2846	1.96139	1.04e-05	7.7e-05	PF13855:Leucine rich repeat|PF08263:Leucine rich repeat N-terminal domain
Glyma.12G210500	133.054	34.0499	1.95702	5.63e-09	8.94e-08	PF00403:Heavy-metal-associated domain
Glyma.06G317200	118.81	30.7189	1.95676	0.00063054	0.00280115	PF00083:Sugar (and other) transporter
Glyma.07G097200	181.365	46.343	1.95644	3.59e-10	7.36e-09	-
Glyma.13G333800	2698.09	695.486	1.95615	2.85e-19	2.46e-17	PF16211:C-terminus of histone H2A|PF00125:Core histone H2A/H2B/H3/H4
Glyma.01G171900	100.648	25.9917	1.95558	1.21e-06	1.13e-05	PF00150:Cellulase (glycosyl hydrolase family 5)
Glyma.01G232000	48.093	12.3339	1.95462	1.19e-05	8.66e-05	PF00847:AP2 domain
Glyma.02G209600	101.288	26.2723	1.95458	6.91e-06	5.33e-05	-
Glyma.18G003800	299.097	77.4098	1.95333	1.14e-09	2.12e-08	PF00225:Kinesin motor domain
Glyma.01G012800	131.272	33.8973	1.95296	0.000722636	0.00314496	PF01764:Lipase (class 3)
Glyma.08G154900	7682.9	1984.87	1.9528	4.72e-10	9.48e-09	PF00153:Mitochondrial carrier protein
Glyma.15G166800	950.074	245.702	1.952	2.08e-21	2.26e-19	PF00010:Helix-loop-helix DNA-binding domain
Glyma.02G299600	37.1619	9.71664	1.95173	0.00068144	0.00299109	PF04406:Type IIB DNA topoisomerase
Glyma.11G251800	123.803	31.7753	1.95166	2.68e-10	5.64e-09	-
Glyma.01G175300	572.038	148.182	1.95118	1.86e-10	4.04e-09	PF00176:SNF2 family N-terminal domain|PF00271:Helicase conserved C-terminal domain
Glyma.13G114200	346.719	89.8016	1.95111	8.47e-10	1.62e-08	PF11995:Domain of unknown function (DUF3490)|PF00225:Kinesin motor domain
Glyma.17G103900	390.432	101.182	1.95088	1.42e-12	4.65e-11	-
Glyma.10G037500	137.118	35.7206	1.9504	1.04e-13	4.16e-12	PF00514:Armadillo/beta-catenin-like repeat|PF04564:U-box domain
Glyma.05G010800	268.249	69.4094	1.95028	1.37e-07	1.61e-06	PF03330:Lytic transglycolase
Glyma.08G046400	1529.64	396.043	1.95026	7.07e-06	5.44e-05	PF00350:Dynamin family|PF01031:Dynamin central region|PF02212:Dynamin GTPase effector domain
Glyma.16G178100	30.8339	7.97075	1.95017	0.00236915	0.00875166	-
Glyma.05G168000	256.501	66.654	1.94994	1.1e-09	2.05e-08	PF03031:NLI interacting factor-like phosphatase|PF00240:Ubiquitin family
Glyma.13G256600	179.254	46.5312	1.94828	1.33e-06	1.23e-05	-
Glyma.01G137000	103.709	27.036	1.94745	4.42e-06	3.6e-05	PF07160:Spindle and kinetochore-associated protein 1
Glyma.20G099100	19.3362	4.91321	1.94734	0.00238886	0.00881519	PF13912:C2H2-type zinc finger
Glyma.12G065200	2165.91	561.908	1.94726	1.31e-25	2.24e-23	PF00125:Core histone H2A/H2B/H3/H4
Glyma.11G192400	143.221	37.0484	1.94643	9.35e-08	1.15e-06	-
Glyma.18G153500	175.513	45.5846	1.94593	3.99e-15	2e-13	PF01357:Pollen allergen|PF03330:Lytic transglycolase
Glyma.12G191400	38.2872	9.79998	1.94518	4.6e-05	0.000285547	PF00067:Cytochrome P450
Glyma.03G158600	168.17	43.962	1.94505	3.83e-05	0.000242715	PF02309:AUX/IAA family
Glyma.18G052000	42.655	11.2704	1.94434	3.58e-05	0.000228927	-
Glyma.18G182800	102.36	26.5835	1.94415	1.47e-09	2.68e-08	PF13419:Haloacid dehalogenase-like hydrolase
Glyma.20G090200	35.8605	9.50518	1.94375	0.000198481	0.00102758	PF00190:Cupin
Glyma.06G187300	182.976	47.6732	1.9429	3.78e-07	4.03e-06	PF01764:Lipase (class 3)
Glyma.03G149900	253.613	66.0397	1.94266	8e-06	6.07e-05	-
Glyma.02G093200	95.4858	24.9658	1.94217	0.00164684	0.00640445	PF00012:Hsp70 protein
Glyma.20G138700	24.0059	6.3683	1.94158	0.00188381	0.00718983	PF07714:Protein tyrosine kinase|PF01657:Salt stress response/antifungal
Glyma.18G111900	53.5698	13.9374	1.94144	2.38e-05	0.000160441	PF00494:Squalene/phytoene synthase
Glyma.13G141700	330.094	86.1493	1.94091	2.43e-06	2.11e-05	PF13301:Protein of unknown function (DUF4079)
Glyma.07G098700	110.467	28.5265	1.94072	0.000505527	0.00231254	-
Glyma.15G130900	287.423	74.9999	1.94039	0.000188193	0.000981793	PF08263:Leucine rich repeat N-terminal domain|PF07714:Protein tyrosine kinase|PF13855:Leucine rich repeat
Glyma.20G054000	18.1709	4.778	1.94034	0.00208705	0.00783973	PF01477:PLAT/LH2 domain|PF00305:Lipoxygenase
Glyma.12G136600	128.413	33.6432	1.93951	3.22e-09	5.44e-08	PF00225:Kinesin motor domain
Glyma.09G015900	128.964	33.5069	1.93938	1.74e-05	0.000121391	PF03000:NPH3 family
Glyma.13G205400	299.532	77.7156	1.93935	1.25e-13	4.93e-12	-
Glyma.14G073300	689.763	179.572	1.93902	4.36e-11	1.07e-09	PF14299:Phloem protein 2|PF00646:F-box domain
Glyma.05G124800	620.028	161.357	1.93902	0.000235942	0.00119425	PF08031:Berberine and berberine like|PF01565:FAD binding domain
Glyma.15G102000	694.021	181.211	1.9384	3.77e-09	6.27e-08	PF00120:Glutamine synthetase, catalytic domain|PF03951:Glutamine synthetase, beta-Grasp domain
Glyma.13G166500	345.889	89.8023	1.93712	3.02e-10	6.29e-09	-
Glyma.13G129700	73.1113	19.0885	1.93468	3.21e-05	0.000207947	PF14309:Domain of unknown function (DUF4378)|PF12552:Protein of unknown function (DUF3741)
Glyma.18G193700	82.7974	21.832	1.93453	0.000196477	0.00101904	-
Glyma.10G232600	1813.16	474.301	1.93368	3.26e-28	6.76e-26	PF03600:Citrate transporter
Glyma.10G063200	309.864	81.287	1.93342	0.000269948	0.00134068	PF04640:PLATZ transcription factor
Glyma.07G258100	50.7921	13.3293	1.93179	0.00110659	0.00453441	-
Glyma.16G032000	155.328	40.9297	1.93028	2.35e-12	7.35e-11	PF13639:Ring finger domain
Glyma.02G291500	121.987	31.9288	1.92923	1.42e-05	0.00010119	PF01253:Translation initiation factor SUI1
Glyma.08G286700	1986.74	522.899	1.92643	3.01e-19	2.59e-17	PF00484:Carbonic anhydrase
Glyma.02G249600	532.329	139.573	1.92638	1.11e-06	1.05e-05	PF00004:ATPase family associated with various cellular activities (AAA)
Glyma.18G209200	32.1723	8.54122	1.92579	0.00203525	0.00767563	PF13561:Enoyl-(Acyl carrier protein) reductase
Glyma.04G047600	103.535	27.4569	1.92538	9e-09	1.37e-07	-
Glyma.15G052500	603.738	159.298	1.92481	9.55e-11	2.21e-09	PF07977:FabA-like domain
Glyma.16G219500	705.782	185.46	1.92448	7.02e-08	8.83e-07	PF00248:Aldo/keto reductase family
Glyma.02G123800	50.829	13.3039	1.92352	1.76e-06	1.59e-05	PF03352:Methyladenine glycosylase
Glyma.08G017800	6797.86	1792.49	1.92323	3.08e-08	4.2e-07	PF07992:Pyridine nucleotide-disulphide oxidoreductase
Glyma.13G087200	193.554	51.2421	1.92153	6.82e-12	1.94e-10	PF00916:Sulfate permease family|PF01740:STAS domain
Glyma.15G040200	5006.11	1321.8	1.92141	6.82e-37	2.58e-34	PF16211:C-terminus of histone H2A|PF00125:Core histone H2A/H2B/H3/H4
Glyma.09G251500	96.2209	25.284	1.91954	4.85e-05	0.000299231	PF05212:Protein of unknown function (DUF707)
Glyma.17G115900	208.968	55.3297	1.91799	0.000432472	0.00202097	PF00903:Glyoxalase/Bleomycin resistance protein/Dioxygenase superfamily
Glyma.14G003600	319.32	84.8081	1.91758	1.15e-09	2.14e-08	-
Glyma.04G027000	42.8711	11.2693	1.91618	0.000102335	0.000574877	PF00643:B-box zinc finger
Glyma.08G114400	209.257	55.167	1.91572	1.33e-12	4.37e-11	PF08417:Pheophorbide a oxygenase|PF00355:Rieske [2Fe-2S] domain
Glyma.18G007900	335.554	89.1763	1.91546	2.08e-08	2.93e-07	PF00646:F-box domain|PF01344:Kelch motif
Glyma.02G302700	36.4364	9.86716	1.91516	0.000249533	0.00125126	PF02631:RecX family
Glyma.20G035400	437.834	116.43	1.91419	6.45e-08	8.16e-07	PF08276:PAN-like domain|PF07714:Protein tyrosine kinase|PF00704:Glycosyl hydrolases family 18
Glyma.12G083100	501.473	133.468	1.91206	4.11e-06	3.37e-05	PF00450:Serine carboxypeptidase
Glyma.18G220800	47.3272	12.6979	1.91189	0.000208269	0.00107188	PF03311:Cornichon protein
Glyma.12G200800	87.6088	23.4497	1.9116	0.000239041	0.00120744	-
Glyma.02G001000	187.748	50.1715	1.91123	8.87e-15	4.17e-13	PF13086:AAA domain|PF13087:AAA domain
Glyma.18G040900	88.2737	23.4334	1.91089	7.58e-07	7.5e-06	PF00293:NUDIX domain
Glyma.11G068700	64.6276	17.359	1.91088	4.58e-05	0.000284213	PF00320:GATA zinc finger
Glyma.07G137300	122.916	32.9091	1.91085	3.67e-09	6.11e-08	PF00696:Amino acid kinase family
Glyma.10G278800	216.365	57.759	1.9103	4.42e-05	0.00027589	PF08661:Replication factor A protein 3
Glyma.01G099000	19.4724	5.29557	1.90969	0.002415	0.00889129	PF02770:Acyl-CoA dehydrogenase, middle domain
Glyma.20G096700	47.6309	12.6115	1.90966	0.000153379	0.000821943	PF13415:Galactose oxidase, central domain|PF13418:Galactose oxidase, central domain
Glyma.13G087500	2888.77	769.617	1.9074	1.24e-22	1.56e-20	PF00150:Cellulase (glycosyl hydrolase family 5)
Glyma.07G137100	1026.58	274.151	1.90731	2.73e-29	6.45e-27	PF02330:Mitochondrial glycoprotein
Glyma.20G138500	44.01	11.6628	1.90711	0.00249019	0.00914107	PF07714:Protein tyrosine kinase|PF01657:Salt stress response/antifungal
Glyma.01G127200	6010.95	1602.56	1.90707	9.98e-09	1.5e-07	PF03018:Dirigent-like protein
Glyma.01G181800	518.767	137.989	1.90684	8.15e-12	2.27e-10	PF00067:Cytochrome P450
Glyma.03G211900	195.487	52.2874	1.90658	1.18e-08	1.76e-07	PF00069:Protein kinase domain
Glyma.04G129900	59.3955	15.851	1.90655	3.31e-06	2.78e-05	-
Glyma.06G176100	36.0029	9.69835	1.90651	3.69e-05	0.0002351	PF00067:Cytochrome P450
Glyma.02G283700	139.455	37.4787	1.90622	1.84e-06	1.65e-05	-
Glyma.06G063202	37.346	9.97593	1.90527	0.000622491	0.00276921	PF00004:ATPase family associated with various cellular activities (AAA)
Glyma.04G002500	165.797	44.5516	1.90523	5.15e-10	1.03e-08	PF04729:ASF1 like histone chaperone
Glyma.15G008800	737.771	197.014	1.90482	6.85e-07	6.85e-06	PF06232:Embryo-specific protein 3, (ATS3)
Glyma.11G232000	123.61	32.9761	1.90434	1.06e-10	2.44e-09	PF08311:Mad3/BUB1 homology region 1
Glyma.13G100700	38.9832	10.3704	1.90432	8.59e-05	0.000492795	PF06203:CCT motif
Glyma.08G301600	84.4538	22.4958	1.90333	3.98e-05	0.000251222	PF14009:Domain of unknown function (DUF4228)
Glyma.04G206700	110.879	29.4986	1.90318	9.79e-12	2.69e-10	PF14541:Xylanase inhibitor C-terminal|PF14543:Xylanase inhibitor N-terminal
Glyma.18G250700	1258.11	336.869	1.90198	1.97e-09	3.48e-08	PF00082:Subtilase family|PF02225:PA domain
Glyma.01G229200	94.2804	25.2677	1.89961	1.55e-07	1.81e-06	PF13328:HD domain|PF04607:Region found in RelA / SpoT proteins|PF02824:TGS domain
Glyma.08G004700	400.204	107.69	1.89887	1.63e-17	1.16e-15	PF15613:Williams-Beuren syndrome DDT (WSD), D-TOX E motif|PF02791:DDT domain|PF10537:ATP-utilising chromatin assembly and remodelling N-terminal
Glyma.11G249400	192.012	51.597	1.89843	2.22e-08	3.13e-07	-
Glyma.08G311500	67.9691	18.3992	1.89839	0.00202681	0.00764842	PF02458:Transferase family
Glyma.04G043400	54.1053	14.695	1.89774	0.000318506	0.00154807	PF00134:Cyclin, N-terminal domain|PF02984:Cyclin, C-terminal domain
Glyma.03G250900	43.4913	11.6181	1.89727	9.78e-05	0.000551884	PF04852:Protein of unknown function (DUF640)
Glyma.11G147600	1541.61	414.885	1.89604	1.24e-26	2.32e-24	PF06830:Root cap
Glyma.19G144400	250.672	67.0859	1.89584	3.83e-09	6.35e-08	-
Glyma.12G025700	134.601	35.9238	1.89539	5.53e-09	8.8e-08	PF07962:Replication Fork Protection Component Swi3|PF00098:Zinc knuckle
Glyma.20G204600	55.0722	14.8363	1.89425	4.8e-06	3.87e-05	PF00085:Thioredoxin
Glyma.12G116400	86.1452	23.2992	1.894	4.04e-05	0.000254786	PF00069:Protein kinase domain
Glyma.03G028600	255.411	68.9479	1.89381	1.85e-08	2.63e-07	PF04043:Plant invertase/pectin methylesterase inhibitor
Glyma.06G308100	240.813	64.6507	1.89275	6.21e-11	1.49e-09	PF05786:Condensin complex subunit 2
Glyma.08G327400	346.892	93.4276	1.89245	3.38e-20	3.21e-18	PF06426:Serine acetyltransferase, N-terminal|PF00132:Bacterial transferase hexapeptide (six repeats)
Glyma.08G344200	2086.96	561.923	1.89231	6.6e-48	4.49e-45	-
Glyma.08G234900	312.528	84.4299	1.89155	6.78e-05	0.000401558	PF02984:Cyclin, C-terminal domain|PF00134:Cyclin, N-terminal domain
Glyma.07G139300	137.897	37.2123	1.89123	0.000438551	0.00204565	-
Glyma.15G201300	340.608	91.8575	1.89007	2.03e-13	7.76e-12	PF00481:Protein phosphatase 2C
Glyma.01G018300	293.881	79.366	1.88815	1.42e-10	3.16e-09	PF00443:Ubiquitin carboxyl-terminal hydrolase
Glyma.09G159400	426.504	115.475	1.88771	0.000115784	0.000641156	PF01408:Oxidoreductase family, NAD-binding Rossmann fold
Glyma.07G021100	799.334	216.192	1.88731	2.85e-08	3.91e-07	PF00069:Protein kinase domain
Glyma.05G035700	95.9197	26.0405	1.88682	1.45e-08	2.11e-07	PF00179:Ubiquitin-conjugating enzyme
Glyma.17G157600	780.954	210.911	1.88636	2.96e-07	3.22e-06	PF02183:Homeobox associated leucine zipper|PF00046:Homeobox domain
Glyma.18G111301	163.385	44.1498	1.88582	2.42e-05	0.000162726	-
Glyma.08G001900	271.869	73.6831	1.88446	3.16e-09	5.35e-08	PF00271:Helicase conserved C-terminal domain|PF00176:SNF2 family N-terminal domain
Glyma.09G279100	300.685	81.5157	1.88387	1.54e-19	1.37e-17	PF00067:Cytochrome P450
Glyma.11G139100	317.73	85.897	1.88324	1.34e-14	6.14e-13	PF01357:Pollen allergen|PF03330:Lytic transglycolase
Glyma.07G022300	744.209	201.264	1.88281	1.98e-12	6.33e-11	PF03254:Xyloglucan fucosyltransferase
Glyma.06G242900	651.85	176.642	1.88213	8.72e-07	8.48e-06	-
Glyma.12G219300	186.696	50.6645	1.88142	0.0012082	0.00489772	PF00504:Chlorophyll A-B binding protein
Glyma.20G100900	604.743	164.548	1.8801	5.51e-16	3.15e-14	PF14541:Xylanase inhibitor C-terminal|PF14543:Xylanase inhibitor N-terminal
Glyma.05G068000	583.354	158.601	1.87777	5.99e-05	0.000360587	PF01373:Glycosyl hydrolase family 14
Glyma.09G140600	72.2009	19.7963	1.87648	9.03e-08	1.11e-06	PF09696:Ctf8
Glyma.05G110900	706.506	192.745	1.87573	3.95e-05	0.00024973	PF00010:Helix-loop-helix DNA-binding domain
Glyma.16G173100	876.257	239.165	1.8749	2.6e-06	2.24e-05	PF02887:Pyruvate kinase, alpha/beta domain|PF00224:Pyruvate kinase, barrel domain
Glyma.17G058100	922.469	251.666	1.87432	1.66e-12	5.35e-11	-
Glyma.01G081300	3440.66	938.842	1.8741	1.05e-07	1.27e-06	PF01055:Glycosyl hydrolases family 31|PF16863:N-terminal barrel of NtMGAM and CtMGAM, maltase-glucoamylase|PF13802:Galactose mutarotase-like
Glyma.12G063400	443.71	121.381	1.87277	3.27e-19	2.8e-17	PF00022:Actin
Glyma.02G034500	113.96	31.1204	1.872	1.2e-08	1.78e-07	PF06075:Plant protein of unknown function (DUF936)
Glyma.03G185400	78.1673	21.3093	1.87154	5.41e-06	4.3e-05	PF00544:Pectate lyase
Glyma.14G170900	368.829	101.108	1.87154	8.22e-16	4.54e-14	PF14310:Fibronectin type III-like domain|PF00933:Glycosyl hydrolase family 3 N terminal domain|PF01915:Glycosyl hydrolase family 3 C-terminal domain
Glyma.06G261100	334.778	91.578	1.87107	6.93e-05	0.000409847	PF01453:D-mannose binding lectin|PF08276:PAN-like domain|PF07714:Protein tyrosine kinase|PF00954:S-locus glycoprotein domain
Glyma.12G089300	43.1272	11.9994	1.86754	0.000355957	0.00170365	PF00332:Glycosyl hydrolases family 17
Glyma.11G031200	629.227	172.4	1.867	6.77e-15	3.27e-13	PF00156:Phosphoribosyl transferase domain
Glyma.07G210200	188.212	52.0039	1.86517	2.55e-08	3.53e-07	PF00515:Tetratricopeptide repeat|PF00160:Cyclophilin type peptidyl-prolyl cis-trans isomerase/CLD
Glyma.09G126200	5809.77	1595.96	1.86412	9.85e-10	1.86e-08	PF00704:Glycosyl hydrolases family 18
Glyma.04G119100	382.947	105.451	1.86397	3.27e-08	4.43e-07	PF01095:Pectinesterase|PF04043:Plant invertase/pectin methylesterase inhibitor
Glyma.15G163200	528.874	145.459	1.86364	0.000845687	0.00360444	-
Glyma.16G099700	44.319	12.2383	1.86346	2.22e-05	0.00015093	PF16209:Phospholipid-translocating ATPase N-terminal|PF13246:Cation transport ATPase (P-type)|PF16212:Phospholipid-translocating P-type ATPase C-terminal
Glyma.16G042700	649.12	178.351	1.8629	6.34e-05	0.000378801	PF00085:Thioredoxin
Glyma.13G371000	65.7649	18.2182	1.86248	2.01e-06	1.78e-05	PF02458:Transferase family
Glyma.09G007900	2543.02	699.821	1.86222	4.12e-09	6.78e-08	PF00365:Phosphofructokinase
Glyma.15G112200	66.5794	18.4368	1.86033	0.00055118	0.00249559	-
Glyma.18G173300	88.3906	24.5347	1.85974	0.00201698	0.00761794	-
Glyma.08G342600	304.742	83.8146	1.85935	2.47e-13	9.28e-12	PF00005:ABC transporter|PF00664:ABC transporter transmembrane region
Glyma.17G137300	2341	646.03	1.85781	1.12e-06	1.06e-05	PF14368:Probable lipid transfer
Glyma.U003033	89.476	24.8122	1.85587	7.79e-09	1.2e-07	PF13460:NAD(P)H-binding
Glyma.16G204500	218.33	60.0751	1.85555	3.57e-08	4.78e-07	-
Glyma.13G069100	58.9899	16.5416	1.85511	0.000821312	0.00351604	PF02943:Ferredoxin thioredoxin reductase catalytic beta chain
Glyma.05G030100	176.058	49.0327	1.85471	4.23e-09	6.92e-08	PF00069:Protein kinase domain|PF08263:Leucine rich repeat N-terminal domain
Glyma.12G043500	260.702	72.0889	1.85467	7.23e-06	5.55e-05	-
Glyma.18G027800	108.919	30.3681	1.85339	9.4e-07	9.07e-06	PF13472:GDSL-like Lipase/Acylhydrolase family
Glyma.10G258300	366.409	101.378	1.85323	1.3e-23	1.83e-21	-
Glyma.10G092800	215.506	59.9116	1.85227	4.1e-06	3.37e-05	PF14226:non-haem dioxygenase in morphine synthesis N-terminal|PF03171:2OG-Fe(II) oxygenase superfamily
Glyma.14G055900	133.425	37.2061	1.84733	7.33e-12	2.07e-10	PF08263:Leucine rich repeat N-terminal domain|PF07714:Protein tyrosine kinase|PF13855:Leucine rich repeat
Glyma.11G093500	523.711	145.965	1.84546	1.22e-11	3.29e-10	PF11891:Protein RETICULATA-related
Glyma.08G128500	160.679	44.9115	1.84405	7.25e-10	1.4e-08	PF16363:GDP-mannose 4,6 dehydratase
Glyma.20G077300	508.317	141.935	1.84392	2.64e-13	9.87e-12	PF00544:Pectate lyase
Glyma.02G278400	201.622	56.3334	1.84332	0.00197704	0.00749178	PF00447:HSF-type DNA-binding
Glyma.12G182300	220.421	61.629	1.84267	0.00102269	0.00424009	PF07876:Stress responsive A/B Barrel Domain
Glyma.06G218900	52.5985	14.7539	1.84127	1.85e-06	1.66e-05	PF02990:Endomembrane protein 70
Glyma.19G143100	263.249	73.8115	1.84103	2.09e-05	0.000142412	PF00226:DnaJ domain
Glyma.11G060200	73.0809	20.0972	1.84038	6.27e-05	0.000374665	PF00067:Cytochrome P450
Glyma.17G038700	262.725	73.6232	1.84023	5.69e-11	1.37e-09	PF00225:Kinesin motor domain
Glyma.16G041800	131.977	36.9519	1.83956	5.44e-07	5.59e-06	-
Glyma.17G088900	590.253	164.891	1.83933	3.61e-33	1.05e-30	PF01592:NifU-like N terminal domain
Glyma.06G258500	208.378	58.3232	1.8372	2.64e-06	2.27e-05	PF01453:D-mannose binding lectin|PF07714:Protein tyrosine kinase|PF00954:S-locus glycoprotein domain|PF08276:PAN-like domain
Glyma.13G290800	165.27	46.3584	1.83696	2.16e-05	0.000147097	PF00403:Heavy-metal-associated domain
Glyma.06G178200	909.518	255.02	1.83582	1.03e-12	3.46e-11	PF00145:C-5 cytosine-specific DNA methylase|PF01426:BAH domain|PF12047:Cytosine specific DNA methyltransferase replication foci domain
Glyma.15G072200	239.82	66.9485	1.83503	0.00045566	0.00211367	PF00069:Protein kinase domain
Glyma.13G305400	47.9805	13.5826	1.83449	0.00028912	0.00142449	-
Glyma.04G252700	183.345	51.2827	1.8344	2.17e-10	4.65e-09	PF00069:Protein kinase domain
Glyma.15G154900	757.974	212.883	1.83382	9.52e-07	9.16e-06	PF17207:MCM OB domain|PF14551:MCM N-terminal domain|PF00493:MCM2/3/5 family
Glyma.13G133600	46.1564	12.7996	1.83303	5.43e-05	0.000330367	PF00403:Heavy-metal-associated domain
Glyma.03G116300	1321.18	370.274	1.83296	8.41e-14	3.41e-12	PF00917:MATH domain
Glyma.03G078700	417.759	117.06	1.83293	2.57e-06	2.22e-05	PF00230:Major intrinsic protein
Glyma.11G113300	588.068	165.335	1.83229	8.4e-06	6.35e-05	PF14551:MCM N-terminal domain|PF00493:MCM2/3/5 family|PF17207:MCM OB domain
Glyma.10G011700	299.665	84.3658	1.83214	3.74e-06	3.1e-05	PF09459:Ethylbenzene dehydrogenase
Glyma.06G174700	51.0971	14.4631	1.83206	3.52e-06	2.93e-05	PF00544:Pectate lyase
Glyma.07G063100	104.35	29.1081	1.83112	5.83e-07	5.94e-06	-
Glyma.12G212702	75.8475	21.4496	1.83054	0.000121764	0.00067154	PF00201:UDP-glucoronosyl and UDP-glucosyl transferase
Glyma.16G021200	125.187	35.0209	1.83028	1.12e-07	1.35e-06	PF00067:Cytochrome P450
Glyma.11G046800	75.2463	21.232	1.82811	7.74e-06	5.9e-05	PF05637:galactosyl transferase GMA12/MNN10 family
Glyma.14G005700	10466.2	2948.49	1.82774	1.21e-05	8.78e-05	PF00248:Aldo/keto reductase family
Glyma.18G175700	131.426	37.2539	1.82688	1.28e-12	4.24e-11	PF13855:Leucine rich repeat
Glyma.16G179100	221.615	62.4372	1.82639	4.35e-14	1.85e-12	PF04116:Fatty acid hydroxylase superfamily
Glyma.04G087100	337.886	95.1286	1.82637	2.36e-16	1.42e-14	PF00069:Protein kinase domain
Glyma.03G012800	351.647	99.5194	1.82606	1.08e-10	2.47e-09	PF05686:Glycosyl transferase family 90
Glyma.13G316000	52.6798	14.7213	1.82548	0.000440942	0.0020546	PF00786:P21-Rho-binding domain|PF00620:RhoGAP domain
Glyma.09G045300	179.451	50.9127	1.82377	2.82e-11	7.17e-10	-
Glyma.06G113300	167.459	47.5197	1.8231	3.99e-11	9.86e-10	PF05911:Filament-like plant protein, long coiled-coil
Glyma.06G177400	116.912	32.9629	1.82274	3.31e-09	5.58e-08	PF00004:ATPase family associated with various cellular activities (AAA)
Glyma.19G195300	655.749	185.639	1.82072	2.91e-11	7.38e-10	PF00225:Kinesin motor domain
Glyma.02G154000	111.4	31.7438	1.81962	2.54e-10	5.38e-09	PF00808:Histone-like transcription factor (CBF/NF-Y) and archaeal histone
Glyma.08G117100	355.75	100.82	1.81947	7.49e-20	6.86e-18	PF00860:Permease family
Glyma.11G090400	1018.35	288.86	1.81832	3.75e-26	6.81e-24	PF02201:SWIB/MDM2 domain
Glyma.01G157100	82.3783	23.409	1.81794	2.11e-08	2.98e-07	PF00153:Mitochondrial carrier protein
Glyma.10G118100	316.518	89.9328	1.81785	4.99e-14	2.1e-12	PF00069:Protein kinase domain
Glyma.07G235600	58.2275	16.6798	1.81767	2.38e-05	0.000160232	PF00447:HSF-type DNA-binding
Glyma.12G030900	188.573	53.7832	1.81665	1.48e-13	5.78e-12	PF01490:Transmembrane amino acid transporter protein
Glyma.13G115300	42.9777	12.0044	1.8145	6.39e-05	0.000381012	PF04043:Plant invertase/pectin methylesterase inhibitor|PF01095:Pectinesterase
Glyma.14G222700	342.814	97.6687	1.81296	0.00226988	0.00843191	PF00326:Prolyl oligopeptidase family|PF02897:Prolyl oligopeptidase, N-terminal beta-propeller domain
Glyma.13G249600	16186.7	4613.49	1.81077	2.89e-17	1.99e-15	PF03358:NADPH-dependent FMN reductase
Glyma.10G010000	103.058	29.1498	1.8099	0.000177281	0.000933594	PF00295:Glycosyl hydrolases family 28
Glyma.18G110700	69.0983	19.6773	1.80964	0.00140897	0.00560304	PF02365:No apical meristem (NAM) protein
Glyma.08G002500	122.487	35.2224	1.80955	9.13e-07	8.84e-06	PF01301:Glycosyl hydrolases family 35
Glyma.19G131800	31.5048	8.8879	1.8082	0.00098207	0.0040947	PF00462:Glutaredoxin
Glyma.06G303502	419.285	119.784	1.80791	3.7e-10	7.55e-09	-
Glyma.07G233600	37.7217	10.7456	1.80773	6.12e-05	0.000367091	PF14380:Wall-associated receptor kinase C-terminal|PF13947:Wall-associated receptor kinase galacturonan-binding
Glyma.04G212000	306.755	87.5432	1.8077	0.000134166	0.000730223	PF02365:No apical meristem (NAM) protein
Glyma.06G171400	132.359	38.0206	1.8075	7.65e-06	5.84e-05	PF07521:Zn-dependent metallo-hydrolase RNA specificity domain|PF13837:Myb/SANT-like DNA-binding domain|PF00753:Metallo-beta-lactamase superfamily
Glyma.19G214400	33.3289	9.71872	1.80729	0.0022325	0.00830588	-
Glyma.11G004700	74.6409	21.3927	1.80726	2.36e-08	3.3e-07	PF02298:Plastocyanin-like domain
Glyma.18G290100	1753.57	501.612	1.8059	2.5e-07	2.77e-06	PF04535:Domain of unknown function (DUF588)
Glyma.11G148989	486.382	139	1.80506	8.21e-06	6.22e-05	-
Glyma.12G065100	2649.94	758.185	1.80492	1.01e-28	2.23e-26	PF00125:Core histone H2A/H2B/H3/H4
Glyma.05G148900	268.506	77.0315	1.80326	9.79e-06	7.26e-05	PF04104:Eukaryotic and archaeal DNA primase, large subunit
Glyma.04G043600	223.809	64.181	1.8019	2.89e-11	7.33e-10	PF00134:Cyclin, N-terminal domain|PF02984:Cyclin, C-terminal domain
Glyma.13G310700	503.197	144.507	1.80181	1.97e-07	2.24e-06	PF00225:Kinesin motor domain
Glyma.01G234000	86.0399	24.3708	1.79866	1.51e-06	1.39e-05	PF04640:PLATZ transcription factor
Glyma.10G064500	562.732	161.809	1.79819	8.53e-13	2.93e-11	PF01925:Sulfite exporter TauE/SafE
Glyma.03G077900	323.561	93.2405	1.79783	1.16e-17	8.4e-16	PF07731:Multicopper oxidase|PF00394:Multicopper oxidase|PF07732:Multicopper oxidase
Glyma.11G174100	406.863	117.207	1.79764	0.00113029	0.00462149	PF11960:Domain of unknown function (DUF3474)|PF00487:Fatty acid desaturase
Glyma.11G172500	84.6602	24.5032	1.79722	0.00183867	0.00703667	PF03171:2OG-Fe(II) oxygenase superfamily|PF14226:non-haem dioxygenase in morphine synthesis N-terminal
Glyma.09G266000	190.239	54.923	1.79689	4.57e-13	1.65e-11	PF05922:Peptidase inhibitor I9|PF00082:Subtilase family
Glyma.17G235300	157.755	45.3253	1.7966	2.12e-12	6.69e-11	PF12697:Alpha/beta hydrolase family
Glyma.15G043600	26.6147	7.7715	1.79619	0.00267945	0.00973808	PF00069:Protein kinase domain|PF13426:PAS domain
Glyma.08G143100	65.0809	18.9096	1.79596	0.000394106	0.00186325	PF00153:Mitochondrial carrier protein
Glyma.04G175400	274.539	79.0447	1.79574	1.19e-12	3.95e-11	PF13041:PPR repeat family|PF12854:PPR repeat
Glyma.19G042100	111.914	32.0579	1.79486	3.84e-08	5.1e-07	PF00097:Zinc finger, C3HC4 type (RING finger)|PF12738:twin BRCT domain
Glyma.10G203100	51.417	14.9278	1.79397	8.91e-05	0.000509601	PF00069:Protein kinase domain
Glyma.03G242200	348.748	100.476	1.79392	1.46e-07	1.71e-06	PF00168:C2 domain|PF07002:Copine
Glyma.03G199100	434.83	125.618	1.79339	1.36e-05	9.74e-05	PF05577:Serine carboxypeptidase S28
Glyma.07G084200	127.147	37.0811	1.7921	3.17e-09	5.37e-08	PF00071:Ras family
Glyma.14G222500	24.6025	7.05361	1.79193	0.00195084	0.0074112	PF00085:Thioredoxin
Glyma.12G039200	292.395	84.7563	1.7912	1.07e-05	7.88e-05	PF14551:MCM N-terminal domain|PF00493:MCM2/3/5 family|PF17207:MCM OB domain
Glyma.08G017300	2749.64	794.553	1.79109	1.09e-10	2.5e-09	PF12708:Pectate lyase superfamily protein|PF00295:Glycosyl hydrolases family 28
Glyma.07G212800	12876.1	3724.82	1.78934	2.61e-13	9.78e-12	PF03460:Nitrite/Sulfite reductase ferredoxin-like half domain|PF01077:Nitrite and sulphite reductase 4Fe-4S domain
Glyma.18G229300	631.461	182.929	1.78924	3.52e-09	5.88e-08	PF03949:Malic enzyme, NAD binding domain|PF00390:Malic enzyme, N-terminal domain
Glyma.01G229800	233.718	67.1561	1.78904	2.02e-11	5.28e-10	-
Glyma.02G179900	200.943	58.4127	1.78826	5.74e-11	1.38e-09	PF00226:DnaJ domain
Glyma.06G113000	35.597	10.4803	1.78733	0.000290553	0.00143058	-
Glyma.12G164000	146.231	42.6115	1.78711	2.17e-06	1.9e-05	-
Glyma.07G014800	121.523	35.1877	1.78658	1.01e-09	1.9e-08	PF13178:Protein of unknown function (DUF4005)|PF00612:IQ calmodulin-binding motif
Glyma.02G027400	150.914	44.0372	1.78637	9.88e-06	7.33e-05	PF00072:Response regulator receiver domain
Glyma.12G062700	464.415	135.084	1.78497	6.32e-16	3.57e-14	PF01357:Pollen allergen|PF03330:Lytic transglycolase
Glyma.09G246100	175.449	51.0225	1.78485	4.61e-15	2.29e-13	-
Glyma.03G199800	421.402	122.48	1.78419	1.51e-07	1.77e-06	-
Glyma.15G051500	910.714	264.742	1.78363	2.24e-05	0.000151975	PF00933:Glycosyl hydrolase family 3 N terminal domain|PF14310:Fibronectin type III-like domain|PF01915:Glycosyl hydrolase family 3 C-terminal domain
Glyma.14G094500	138.651	40.4101	1.78331	4.93e-05	0.000303545	-
Glyma.07G052300	178.566	51.4392	1.78234	3.18e-09	5.38e-08	PF00067:Cytochrome P450
Glyma.03G181600	275.962	79.8792	1.78213	3.92e-05	0.000248278	PF00221:Aromatic amino acid lyase
Glyma.18G006100	43.8867	12.7091	1.78207	3.01e-05	0.000196247	PF04359:Protein of unknown function (DUF493)
Glyma.17G127300	107.465	31.4774	1.77952	0.000352799	0.00169029	-
Glyma.18G171800	21.8738	6.32964	1.77915	0.00235411	0.0087017	-
Glyma.13G289600	117.631	33.8871	1.77898	3.25e-09	5.49e-08	PF13370:4Fe-4S single cluster domain of Ferredoxin I|PF00226:DnaJ domain
Glyma.12G035800	213.135	62.306	1.77628	2.9e-08	3.97e-07	PF02519:Auxin responsive protein
Glyma.16G194500	79.8598	23.4995	1.7751	0.000710653	0.00310149	PF09696:Ctf8
Glyma.17G024300	62.8141	18.6138	1.77381	8.07e-05	0.000466919	PF00847:AP2 domain
Glyma.10G162000	710.194	207.923	1.77369	3.61e-06	3e-05	PF01370:NAD dependent epimerase/dehydratase family
Glyma.17G017700	164.999	48.213	1.77367	5.03e-07	5.21e-06	PF01595:Domain of unknown function DUF21
Glyma.07G009900	447.462	131.061	1.77313	0.000582105	0.00261386	PF00732:GMC oxidoreductase|PF05199:GMC oxidoreductase
Glyma.19G252200	201.631	59.4367	1.77232	4.02e-10	8.18e-09	PF00814:Glycoprotease family
Glyma.15G043200	5016.21	1469.29	1.77174	6.02e-16	3.41e-14	PF15511:Centromere kinetochore component CENP-T histone fold
Glyma.15G134300	3032.12	887.778	1.77145	2.18e-11	5.66e-10	PF01565:FAD binding domain|PF08031:Berberine and berberine like
Glyma.08G200400	103.105	30.3407	1.77131	0.000745088	0.0032304	PF13178:Protein of unknown function (DUF4005)|PF00612:IQ calmodulin-binding motif
Glyma.01G239500	1459.13	427.627	1.77098	9.3e-09	1.41e-07	PF07859:alpha/beta hydrolase fold
Glyma.12G027100	52.2875	15.5033	1.77054	0.000493195	0.00226438	PF01582:TIR domain|PF00931:NB-ARC domain
Glyma.11G216700	76.9172	22.2629	1.77034	0.00194812	0.0074041	-
Glyma.20G106700	66.2476	19.5899	1.77017	1.86e-07	2.13e-06	PF04783:Protein of unknown function (DUF630)|PF04782:Protein of unknown function (DUF632)
Glyma.03G204700	254.344	74.8108	1.76941	2.37e-06	2.06e-05	PF12894:Anaphase-promoting complex subunit 4 WD40 domain|PF00400:WD domain, G-beta repeat
Glyma.04G111300	123.161	36.3927	1.76855	6.2e-06	4.84e-05	PF00759:Glycosyl hydrolase family 9
Glyma.09G094600	261.479	76.883	1.76793	2.92e-05	0.000191595	PF00891:O-methyltransferase|PF08100:Dimerisation domain
Glyma.06G011700	95.7269	27.9093	1.76734	3.62e-06	3.01e-05	PF00483:Nucleotidyl transferase
Glyma.02G063500	43.9534	13.002	1.76705	3.54e-05	0.000226836	PF00561:alpha/beta hydrolase fold
Glyma.10G076100	29.0649	8.55951	1.76655	0.000883257	0.00374258	PF02362:B3 DNA binding domain
Glyma.19G013800	109.841	32.3783	1.7662	4.25e-11	1.04e-09	PF02943:Ferredoxin thioredoxin reductase catalytic beta chain
Glyma.02G280600	87.9525	25.9479	1.7651	0.000134011	0.00072965	-
Glyma.06G064400	148.625	43.3669	1.76502	9.12e-10	1.74e-08	PF07714:Protein tyrosine kinase
Glyma.14G190800	2119.55	624.141	1.76426	1.03e-16	6.49e-15	PF15511:Centromere kinetochore component CENP-T histone fold
Glyma.06G035000	517.205	152.277	1.76405	3.48e-08	4.68e-07	PF00069:Protein kinase domain
Glyma.11G233500	173.095	51.1222	1.76334	0.000186924	0.000976231	PF08263:Leucine rich repeat N-terminal domain|PF07714:Protein tyrosine kinase|PF13855:Leucine rich repeat
Glyma.18G032100	62.4721	18.1652	1.76326	3.43e-05	0.000220145	PF03759:PRONE (Plant-specific Rop nucleotide exchanger)
Glyma.07G100500	256.55	75.5123	1.76252	7.63e-16	4.25e-14	PF00232:Glycosyl hydrolase family 1
Glyma.04G036100	178.021	52.7288	1.76237	1.83e-05	0.000127071	PF00854:POT family
Glyma.12G200100	293.936	86.8214	1.76226	0.000213493	0.0010954	PF00609:Diacylglycerol kinase accessory domain|PF00781:Diacylglycerol kinase catalytic domain
Glyma.06G012200	113.916	33.4235	1.76132	3.98e-10	8.11e-09	PF00010:Helix-loop-helix DNA-binding domain
Glyma.14G132800	39.4703	11.7411	1.76074	5.6e-05	0.000339362	PF02590:Predicted SPOUT methyltransferase
Glyma.02G103500	1358.83	401.285	1.76007	1.9e-15	9.93e-14	PF01596:O-methyltransferase
Glyma.09G264900	240.356	71.073	1.75971	7.77e-07	7.66e-06	PF03141:Putative S-adenosyl-L-methionine-dependent methyltransferase
Glyma.06G116000	337.302	99.391	1.75884	8.58e-16	4.71e-14	PF00004:ATPase family associated with various cellular activities (AAA)|PF08542:Replication factor C C-terminal domain
Glyma.14G028200	61.1914	18.2436	1.75883	0.00131857	0.0052842	PF01896:DNA primase small subunit
Glyma.15G098800	232.924	68.8705	1.75842	2.93e-05	0.000191808	PF00069:Protein kinase domain
Glyma.11G059900	82.0112	24.1573	1.75797	1.81e-06	1.63e-05	PF10497:Zinc-finger domain of monoamine-oxidase A repressor R1
Glyma.20G085900	53.9324	15.6496	1.75694	0.00024423	0.00122821	-
Glyma.16G107700	107.744	32.1994	1.75691	3.1e-07	3.36e-06	-
Glyma.01G161200	447.738	132.338	1.75645	2.44e-10	5.17e-09	PF13716:Divergent CRAL/TRIO domain
Glyma.16G176700	61.6198	18.1531	1.75573	4.16e-05	0.000261667	PF03106:WRKY DNA -binding domain
Glyma.03G071500	76.4784	22.7816	1.75492	3.39e-05	0.000218227	-
Glyma.03G228800	439.241	130.346	1.75482	5.77e-05	0.000348406	PF00069:Protein kinase domain
Glyma.11G131200	413.525	122.996	1.75422	5.6e-10	1.11e-08	PF00010:Helix-loop-helix DNA-binding domain
Glyma.09G198300	5054.75	1499.96	1.75317	6.56e-12	1.87e-10	PF00505:HMG (high mobility group) box
Glyma.07G238400	848.149	252.069	1.75187	1.47e-06	1.35e-05	PF00493:MCM2/3/5 family|PF14551:MCM N-terminal domain|PF17207:MCM OB domain|PF12619:Mini-chromosome maintenance protein 2
Glyma.11G150661	193.77	57.6786	1.75171	4.78e-05	0.000295248	-
Glyma.18G241100	291.195	86.4419	1.75157	3.47e-06	2.9e-05	PF05212:Protein of unknown function (DUF707)
Glyma.20G033300	49.0467	14.695	1.75118	0.000493169	0.00226438	PF02365:No apical meristem (NAM) protein
Glyma.14G133400	421.482	125.638	1.75071	1.03e-14	4.77e-13	PF08784:Replication protein A C terminal|PF01336:OB-fold nucleic acid binding domain
Glyma.02G052400	104.235	31.0595	1.75007	3.27e-10	6.78e-09	PF00153:Mitochondrial carrier protein
Glyma.08G109100	50.8424	14.9247	1.74963	0.000636377	0.00282175	PF16363:GDP-mannose 4,6 dehydratase
Glyma.13G147300	68.082	20.5559	1.74879	9.92e-05	0.00055883	PF10358:N-terminal C2 in EEIG1 and EHBP1 proteins
Glyma.19G239200	2186.16	650.792	1.74825	5.07e-20	4.76e-18	PF00125:Core histone H2A/H2B/H3/H4|PF16211:C-terminus of histone H2A
Glyma.02G309100	185.51	55.351	1.7466	2.13e-10	4.56e-09	PF13920:Zinc finger, C3HC4 type (RING finger)|PF02182:SAD/SRA domain|PF13445:RING-type zinc-finger
Glyma.03G240300	100.123	30.1678	1.74555	2.54e-08	3.52e-07	PF00657:GDSL-like Lipase/Acylhydrolase
Glyma.11G243300	82.8907	24.8438	1.74552	8.19e-05	0.000472903	-
Glyma.09G248000	355.846	106.246	1.74516	5.4e-07	5.55e-06	PF12253:Chromatin assembly factor 1 subunit A
Glyma.02G280100	169.28	50.2445	1.74509	3.78e-06	3.14e-05	PF14009:Domain of unknown function (DUF4228)
Glyma.09G249100	884.035	263.948	1.74454	0.00104747	0.00432677	PF01380:SIS domain|PF13522:Glutamine amidotransferase domain
Glyma.20G066800	174.166	52.0038	1.74441	0.000298547	0.00146447	PF14703:Cytosolic domain of 10TM putative phosphate transporter|PF13967:Late exocytosis, associated with Golgi transport|PF02714:Calcium-dependent channel, 7TM region, putative phosphate
Glyma.05G184200	149.469	44.8425	1.74422	0.000173661	0.00091708	-
Glyma.11G247900	188.574	56.4706	1.74414	1.63e-09	2.93e-08	PF04042:DNA polymerase alpha/epsilon subunit B
Glyma.15G069700	32.0985	9.69835	1.74377	0.000303156	0.00148335	-
Glyma.15G228200	591.895	176.736	1.74211	0.000156155	0.00083538	-
Glyma.16G083100	223.803	67.1299	1.74128	0.000226432	0.00115188	PF00307:Calponin homology (CH) domain
Glyma.01G083100	69.2754	20.9077	1.74044	8.86e-05	0.000506837	PF07106:Tat binding protein 1(TBP-1)-interacting protein (TBPIP)
Glyma.18G059600	100.949	30.1545	1.74022	1.33e-07	1.57e-06	PF07714:Protein tyrosine kinase|PF08263:Leucine rich repeat N-terminal domain
Glyma.05G076700	160.46	47.7768	1.74008	2.11e-12	6.68e-11	PF02298:Plastocyanin-like domain
Glyma.11G192100	1602.85	480.139	1.73996	5.87e-13	2.08e-11	-
Glyma.02G063600	538.426	161.431	1.73974	4.86e-13	1.74e-11	PF00561:alpha/beta hydrolase fold
Glyma.19G167200	274.114	82.2905	1.73915	2.95e-07	3.22e-06	-
Glyma.07G078200	134.312	40.4711	1.73909	3.95e-07	4.18e-06	PF00514:Armadillo/beta-catenin-like repeat
Glyma.17G255000	50.5595	15.1617	1.73907	2.29e-05	0.000155246	PF05142:Domain of unknown function (DUF702)
Glyma.15G144100	150.272	45.2613	1.73837	7.47e-06	5.71e-05	PF14383:DUF761-associated sequence motif|PF14309:Domain of unknown function (DUF4378)
Glyma.15G218900	2836.08	849.503	1.73826	4.48e-10	9.04e-09	PF00407:Pathogenesis-related protein Bet v I family
Glyma.13G334300	4489	1345.89	1.73805	2.26e-28	4.81e-26	PF00125:Core histone H2A/H2B/H3/H4|PF16211:C-terminus of histone H2A
Glyma.11G196200	65.2511	19.8248	1.7364	9.33e-06	6.96e-05	PF04784:Protein of unknown function, DUF547|PF14389:Leucine-zipper of ternary complex factor MIP1
Glyma.08G082900	1890.64	567.701	1.73562	1.78e-07	2.05e-06	PF00504:Chlorophyll A-B binding protein
Glyma.10G138700	99.1606	30.0794	1.7347	3.56e-05	0.000227538	-
Glyma.07G185500	245.442	73.4736	1.73429	5.47e-09	8.72e-08	PF08491:Squalene epoxidase
Glyma.13G220400	123.969	37.0341	1.73428	1.12e-07	1.35e-06	PF13771:PHD-like zinc-binding domain|PF00533:BRCA1 C Terminus (BRCT) domain|PF13923:Zinc finger, C3HC4 type (RING finger)
Glyma.09G208000	455.241	136.808	1.73268	5.44e-19	4.54e-17	-
Glyma.06G109300	96.5458	29.2608	1.73204	2.42e-05	0.000162669	PF00416:Ribosomal protein S13/S18
Glyma.06G152400	72.6348	21.8146	1.73054	0.00164414	0.00639452	PF04043:Plant invertase/pectin methylesterase inhibitor
Glyma.04G005451	106.701	32.0335	1.73044	7.3e-08	9.16e-07	-
Glyma.04G215400	2112.4	636.906	1.73039	1.14e-10	2.6e-09	PF07534:TLD
Glyma.04G210700	268.751	81.2248	1.72991	9.07e-11	2.11e-09	PF14260:C4-type zinc-finger of DNA polymerase delta|PF03104:DNA polymerase family B, exonuclease domain|PF00136:DNA polymerase family B
Glyma.07G201900	186.88	56.6741	1.7292	4.03e-06	3.31e-05	PF00498:FHA domain
Glyma.09G083700	222.177	67.201	1.72893	2.04e-06	1.8e-05	PF03357:Snf7
Glyma.10G139700	188.315	57.2445	1.72745	6.23e-10	1.22e-08	PF00190:Cupin
Glyma.08G210700	328.821	99.3484	1.72623	7.85e-07	7.73e-06	PF01344:Kelch motif|PF00646:F-box domain
Glyma.01G231200	54.0122	16.6239	1.72466	0.000157219	0.00084045	PF00847:AP2 domain
Glyma.08G080600	356.681	108.213	1.72388	7.3e-16	4.07e-14	PF01565:FAD binding domain|PF08031:Berberine and berberine like
Glyma.14G152000	208.396	63.4003	1.72336	7.71e-05	0.000449384	PF13848:Thioredoxin-like domain|PF00085:Thioredoxin
Glyma.03G119200	204.517	62.1556	1.72318	1.59e-13	6.18e-12	PF04193:PQ loop repeat
Glyma.15G048100	213.91	64.9467	1.72301	1.63e-13	6.33e-12	PF03568:Peptidase family C50
Glyma.10G157900	969.856	294.354	1.72234	1.82e-13	7e-12	-
Glyma.16G022100	26.7729	8.16601	1.72133	0.000725034	0.00315413	PF13041:PPR repeat family
Glyma.15G063200	746.823	226.857	1.71978	5.52e-13	1.97e-11	PF00225:Kinesin motor domain
Glyma.02G024600	1061.82	322.016	1.71919	5.34e-06	4.25e-05	PF02798:Glutathione S-transferase, N-terminal domain|PF00043:Glutathione S-transferase, C-terminal domain
Glyma.01G037800	101.202	30.9589	1.71886	1.68e-07	1.94e-06	PF00190:Cupin
Glyma.09G077600	139.867	42.6145	1.71813	2.4e-05	0.000161199	PF00861:Ribosomal L18 of archaea, bacteria, mitoch. and chloroplast
Glyma.11G022400	326.012	99.2865	1.71801	3.17e-06	2.68e-05	PF13639:Ring finger domain
Glyma.15G040000	563.403	171.754	1.71748	6.94e-18	5.18e-16	PF16363:GDP-mannose 4,6 dehydratase
Glyma.13G231100	157.058	47.9447	1.71738	1.96e-07	2.23e-06	PF01764:Lipase (class 3)
Glyma.11G174300	28.8828	8.77913	1.71721	0.0003631	0.00173403	-
Glyma.16G049400	97.7241	29.9196	1.71658	2.65e-06	2.28e-05	PF00010:Helix-loop-helix DNA-binding domain
Glyma.11G031300	110.993	33.6116	1.71631	4.72e-09	7.63e-08	-
Glyma.17G202200	459.597	140.142	1.71598	3.97e-13	1.44e-11	PF01336:OB-fold nucleic acid binding domain|PF08784:Replication protein A C terminal
Glyma.02G279000	194.134	59.4032	1.71574	1.49e-05	0.000105111	PF00581:Rhodanese-like domain|PF13616:PPIC-type PPIASE domain
Glyma.05G141000	399.92	121.998	1.71522	2.75e-07	3.01e-06	PF02779:Transketolase, pyrimidine binding domain|PF02780:Transketolase, C-terminal domain
Glyma.10G063400	81.4278	25.1122	1.71494	7.92e-07	7.78e-06	PF07200:Modifier of rudimentary (Mod(r)) protein
[truncated: 1,776 more rows]

## Sheet: PPZ regulated DEGs
Table S2 DEGs in soybean root tip response to BL and PPZ.
Gene_ID	PPZ	Mock	log2FC(PPZvsMock)	pvalue	padj	gene_description
Glyma.19G002400	537.43	0	11.5548	1.44082e-21	1.15722e-19	PF07722:Peptidase C26
Glyma.02G054200	402.029	0	11.1363	2.46191e-18	1.39394e-16	PF03492:SAM dependent carboxyl methyltransferase
Glyma.15G272200	255.791	0	10.4839	1.05523e-17	5.59492e-16	-
Glyma.02G156100	166.908	0	9.86806	3.47391e-16	1.52806e-14	PF00067:Cytochrome P450
Glyma.16G144900	157.35	0	9.7831	3.59512e-15	1.3897e-13	PF00657:GDSL-like Lipase/Acylhydrolase
Glyma.06G070900	731.988	0.962579	9.56674	1.07156e-28	1.72129e-26	PF04862:Protein of unknown function (DUF642)
Glyma.08G129300	134.939	0	9.56149	5.35599e-15	2.01645e-13	PF04535:Domain of unknown function (DUF588)
Glyma.09G038800	114.845	0	9.32891	1.04443e-13	3.38804e-12	-
Glyma.U031308	78.854	0	8.78599	5.88111e-13	1.73163e-11	PF04535:Domain of unknown function (DUF588)
Glyma.08G180600	143.531	0.342319	8.68859	1.22802e-12	3.4229e-11	PF00155:Aminotransferase class I and II
Glyma.13G203000	4965.75	12.1609	8.62724	2.85736e-125	6.19634e-121	PF01554:MatE
Glyma.12G030300	65.2173	0	8.51239	5.14964e-12	1.31534e-10	PF03018:Dirigent-like protein
Glyma.02G062600	62.3697	0	8.44829	1.77895e-11	4.21612e-10	PF00657:GDSL-like Lipase/Acylhydrolase
Glyma.03G025000	114.079	0.342319	8.35745	7.11034e-12	1.78565e-10	-
Glyma.01G012100	57.5727	0	8.33297	5.77581e-11	1.26261e-09	PF01764:Lipase (class 3)
Glyma.14G165000	56.6712	0	8.31005	3.04243e-11	6.96322e-10	PF00970:Oxidoreductase FAD-binding domain|PF00174:Oxidoreductase molybdopterin binding domain|PF03404:Mo-co oxidoreductase dimerisation domain|PF00175:Oxidoreductase NAD-binding domain|PF00173:Cytochrome b5-like Heme/Steroid binding domain
Glyma.18G278600	52.4396	0	8.19754	8.96301e-11	1.89442e-09	-
Glyma.15G191800	94.3641	0.277941	8.08385	7.14456e-11	1.53475e-09	PF04535:Domain of unknown function (DUF588)
Glyma.14G214100	42.3369	0	7.88946	7.45181e-09	1.12532e-07	PF00657:GDSL-like Lipase/Acylhydrolase
Glyma.13G267600	81.271	0.277941	7.86843	1.29851e-09	2.25812e-08	PF03106:WRKY DNA -binding domain
Glyma.11G062500	2785.15	11.9456	7.85659	3.84714e-09	6.15472e-08	PF00067:Cytochrome P450
Glyma.04G197400	40.6587	0	7.83127	4.36525e-09	6.92484e-08	PF01643:Acyl-ACP thioesterase
Glyma.14G051600	40.3897	0	7.82019	7.13524e-10	1.29266e-08	-
Glyma.15G049700	39.1716	0	7.77754	3.89718e-08	5.15302e-07	PF00892:EamA-like transporter family
Glyma.07G204900	72.5679	0.277941	7.70474	8.29817e-10	1.49212e-08	PF01764:Lipase (class 3)
Glyma.07G051500	72.3771	0.342319	7.70069	3.28073e-10	6.32675e-09	PF00010:Helix-loop-helix DNA-binding domain|PF14215:bHLH-MYC and R2R3-MYB transcription factors N-terminal
Glyma.03G041300	36.0309	0	7.65536	5.11785e-09	7.99591e-08	PF07107:Wound-induced protein WI12
Glyma.10G172600	34.9532	0	7.61325	1.11332e-08	1.62907e-07	PF00561:alpha/beta hydrolase fold
Glyma.06G194500	34.9461	0	7.61291	1.4569e-08	2.08332e-07	PF00657:GDSL-like Lipase/Acylhydrolase
Glyma.06G270400	34.7413	0	7.60414	3.49412e-09	5.64197e-08	PF12143:Protein of unknown function (DUF_B2219)|PF12142:Polyphenol oxidase middle domain|PF00264:Common central domain of tyrosinase
Glyma.18G238600	34.6744	0	7.60151	8.7409e-09	1.30097e-07	PF03106:WRKY DNA -binding domain
Glyma.03G068200	34.11	0	7.57754	6.64771e-06	5.37907e-05	PF00197:Trypsin and protease inhibitor
Glyma.16G097200	34.0977	0	7.57693	6.01439e-09	9.25e-08	PF00232:Glycosyl hydrolase family 1
Glyma.03G194200	65.0707	0.277941	7.54771	1.3401e-09	2.32486e-08	PF16656:Purple acid Phosphatase, N-terminal domain|PF00149:Calcineurin-like phosphoesterase|PF14008:Iron/zinc purple acid phosphatase-like protein C
Glyma.06G071000	349.681	1.92516	7.50085	2.11053e-33	5.08532e-31	PF04862:Protein of unknown function (DUF642)
Glyma.07G186000	117.367	0.698832	7.49943	1.71338e-11	4.0763e-10	PF01063:Amino-transferase class IV
Glyma.19G163700	61.1795	0.356514	7.45862	4.56831e-07	4.81956e-06	PF00847:AP2 domain
Glyma.09G188667	30.3888	0	7.41084	1.01507e-08	1.49186e-07	PF00916:Sulfate permease family|PF01740:STAS domain
Glyma.17G116800	59.1216	0.342319	7.40806	4.02351e-09	6.42266e-08	PF00641:Zn-finger in Ran binding protein and others
Glyma.10G147900	30.2821	0	7.40626	2.46611e-08	3.39655e-07	-
Glyma.17G233500	58.2027	0.277941	7.38615	6.14009e-08	7.81632e-07	-
Glyma.10G200800	29.3266	0	7.35961	5.76669e-08	7.37779e-07	PF00067:Cytochrome P450
Glyma.04G131100	29.1537	0	7.35154	2.71211e-07	2.99077e-06	PF05368:NmrA-like family
Glyma.01G085700	56.6962	0.356514	7.34861	1.57936e-08	2.24511e-07	PF00201:UDP-glucoronosyl and UDP-glucosyl transferase
Glyma.09G188733	29.0085	0	7.34395	2.01738e-08	2.82609e-07	PF00916:Sulfate permease family
Glyma.07G111300	56.4583	0.277941	7.34238	6.30086e-09	9.65293e-08	PF03140:Plant protein of unknown function
Glyma.05G026100	155.528	0.990968	7.3302	1.48381e-16	6.89757e-15	PF00657:GDSL-like Lipase/Acylhydrolase
Glyma.19G176000	28.2317	0	7.30522	6.48167e-08	8.21017e-07	PF01061:ABC-2 type transporter|PF00005:ABC transporter
Glyma.02G213800	27.8293	0	7.28289	3.53465e-08	4.71116e-07	PF00010:Helix-loop-helix DNA-binding domain
Glyma.19G187700	27.7883	0	7.28104	4.07364e-08	5.36363e-07	PF00201:UDP-glucoronosyl and UDP-glucosyl transferase
Glyma.08G365100	3281.93	21.8191	7.23357	8.80028e-14	2.87841e-12	PF03195:Lateral organ boundaries (LOB) domain
Glyma.13G344800	26.7474	0	7.22612	3.18259e-08	4.27875e-07	-
Glyma.17G232260	93.9514	0.634454	7.19245	1.2425e-10	2.56974e-09	-
Glyma.20G224200	362.307	2.2879	7.1787	5.04026e-27	7.16725e-25	-
Glyma.07G205000	24.6159	0	7.10706	1.36062e-07	1.60193e-06	PF01764:Lipase (class 3)
Glyma.02G124900	130.52	0.8982	7.0869	4.03644e-15	1.54787e-13	PF14226:non-haem dioxygenase in morphine synthesis N-terminal|PF03171:2OG-Fe(II) oxygenase superfamily
Glyma.03G073722	47.0816	0.277941	7.08104	5.41878e-08	6.97589e-07	PF00011:Hsp20/alpha crystallin family
Glyma.10G047100	588.631	4.12689	7.05411	1.29723e-50	9.70038e-48	PF03649:Uncharacterised protein family (UPF0014)
Glyma.13G035900	498.73	3.81433	7.01733	8.85056e-40	3.36717e-37	PF00069:Protein kinase domain|PF07645:Calcium-binding EGF domain|PF13947:Wall-associated receptor kinase galacturonan-binding
Glyma.15G156100	2818.17	21.7801	7.00983	5.277e-07	5.48714e-06	PF00067:Cytochrome P450
Glyma.13G122500	23.0022	0	7.00942	5.58739e-05	0.000357081	PF00847:AP2 domain
Glyma.19G163900	22.6859	0	6.98847	1.06875e-07	1.28936e-06	PF00847:AP2 domain
Glyma.20G153000	22.579	0	6.98263	2.1107e-07	2.38636e-06	-
Glyma.04G137100	634.648	4.96071	6.97126	1.35165e-10	2.77256e-09	-
Glyma.10G010600	22.3342	0	6.96607	1.04737e-07	1.26709e-06	-
Glyma.08G069100	43.1478	0.356514	6.95503	5.11666e-08	6.61839e-07	-
Glyma.20G217600	21.8822	0	6.93754	3.66215e-07	3.93439e-06	PF00561:alpha/beta hydrolase fold
Glyma.07G092800	20.9473	0	6.874	1.67317e-07	1.93978e-06	PF00249:Myb-like DNA-binding domain
Glyma.07G231400	20.7533	0	6.86132	5.93626e-06	4.85868e-05	PF00005:ABC transporter
Glyma.03G247500	1128.95	9.40949	6.853	1.22314e-72	3.78919e-69	PF00967:Barwin family
Glyma.19G185900	40.0074	0.277941	6.84562	1.64407e-05	0.000120938	PF00194:Eukaryotic-type carbonic anhydrase
Glyma.20G220900	428.819	3.57101	6.82577	5.58061e-35	1.55152e-32	PF00190:Cupin
Glyma.12G200600	2889.61	25.6356	6.82059	3.85345e-15	1.48426e-13	PF12609:Wound-induced protein
Glyma.09G062400	20.0253	0	6.80806	6.27666e-07	6.43102e-06	PF00046:Homeobox domain|PF02183:Homeobox associated leucine zipper
Glyma.11G243200	384.345	3.41386	6.7706	4.63847e-09	7.31136e-08	-
Glyma.10G060800	19.2682	0	6.75323	1.7122e-06	1.59288e-05	PF00314:Thaumatin family
Glyma.07G050600	19.2615	0	6.75276	2.41614e-06	2.17227e-05	PF02365:No apical meristem (NAM) protein
Glyma.10G028900	484.485	4.60593	6.73893	1.82137e-37	6.07651e-35	PF01740:STAS domain|PF00916:Sulfate permease family
Glyma.09G168400	18.9303	0	6.72779	3.83356e-07	4.09823e-06	PF00520:Ion transport protein
Glyma.03G116200	36.2401	0.277941	6.70363	8.21539e-07	8.22696e-06	PF00201:UDP-glucoronosyl and UDP-glucosyl transferase
Glyma.02G029900	35.7638	0.356514	6.68421	1.50434e-07	1.76005e-06	PF00201:UDP-glucoronosyl and UDP-glucosyl transferase
Glyma.06G168100	35.4249	0.277941	6.67048	1.6004e-07	1.86238e-06	PF01643:Acyl-ACP thioesterase
Glyma.15G159500	18.0281	0	6.65633	4.89145e-06	4.07819e-05	-
Glyma.04G056900	64.1173	0.62026	6.65181	4.23679e-07	4.49385e-06	PF07714:Protein tyrosine kinase
Glyma.10G253700	1174.21	11.732	6.63262	4.42841e-10	8.36518e-09	PF01657:Salt stress response/antifungal
Glyma.06G300400	689.129	6.84988	6.60399	2.56671e-30	4.84003e-28	PF00249:Myb-like DNA-binding domain
Glyma.02G143800	17.2783	0	6.59548	9.49179e-07	9.37955e-06	PF13499:EF-hand domain pair
Glyma.03G162400	17.0312	0	6.57627	4.87243e-05	0.000316825	PF00847:AP2 domain
Glyma.08G049600	33.1164	0.277941	6.57294	1.9501e-07	2.22398e-06	-
Glyma.18G261300	16.1499	0	6.49949	3.99807e-06	3.41339e-05	PF02365:No apical meristem (NAM) protein
Glyma.07G098802	15.9378	0	6.47887	4.76071e-06	3.98143e-05	-
Glyma.08G110901	30.9322	0.277941	6.47524	1.03719e-06	1.01329e-05	PF02797:Chalcone and stilbene synthases, C-terminal domain|PF00195:Chalcone and stilbene synthases, N-terminal domain
Glyma.14G165300	56.9102	0.698832	6.45498	7.10327e-09	1.07644e-07	-
Glyma.08G339600	84.6024	1.04115	6.42931	2.35888e-10	4.63976e-09	-
Glyma.16G017500	55.8475	0.684638	6.42857	1.87487e-08	2.6401e-07	PF14226:non-haem dioxygenase in morphine synthesis N-terminal|PF03171:2OG-Fe(II) oxygenase superfamily
Glyma.02G257700	764.88	8.74701	6.41702	4.72596e-80	1.57669e-76	PF14226:non-haem dioxygenase in morphine synthesis N-terminal|PF03171:2OG-Fe(II) oxygenase superfamily
Glyma.09G083400	15.1546	0	6.40766	4.40738e-06	3.71242e-05	PF04535:Domain of unknown function (DUF588)
Glyma.02G056400	80.7473	0.962579	6.38696	4.91972e-11	1.09031e-09	PF00561:alpha/beta hydrolase fold
Glyma.05G147000	1008.77	11.7822	6.38488	1.26355e-27	1.86399e-25	PF01596:O-methyltransferase
Glyma.11G250200	29.0285	0.342319	6.38303	9.444e-07	9.33658e-06	PF00067:Cytochrome P450
Glyma.06G291900	14.8825	0	6.38053	8.22117e-06	6.49828e-05	PF00010:Helix-loop-helix DNA-binding domain
Glyma.01G191200	53.1566	0.62026	6.37422	5.56155e-08	7.14696e-07	PF12697:Alpha/beta hydrolase family
Glyma.08G163600	14.736	0	6.36757	3.62896e-05	0.000244701	PF06101:Vacuolar protein sorting-associated protein 62
Glyma.11G066500	14.7288	0	6.36648	0.000162524	0.000908356	PF00083:Sugar (and other) transporter
Glyma.13G030200	28.3653	0.356514	6.34968	7.54831e-07	7.62053e-06	PF00407:Pathogenesis-related protein Bet v I family
Glyma.09G053700	514.937	6.28117	6.33345	4.39622e-44	2.35393e-41	PF12796:Ankyrin repeats (3 copies)|PF13962:Domain of unknown function
Glyma.06G300000	323.12	3.83475	6.31361	4.28963e-28	6.64448e-26	PF00249:Myb-like DNA-binding domain
Glyma.08G085600	122.591	1.3897	6.30165	6.83667e-14	2.26001e-12	-
Glyma.10G138300	27.2494	0.277941	6.29205	5.63963e-06	4.63514e-05	PF03106:WRKY DNA -binding domain
Glyma.07G048600	74.4321	0.8982	6.28092	2.21812e-11	5.18331e-10	PF03171:2OG-Fe(II) oxygenase superfamily|PF14226:non-haem dioxygenase in morphine synthesis N-terminal
Glyma.15G211500	13169.9	170.34	6.27197	9.81232e-11	2.06287e-09	PF00197:Trypsin and protease inhibitor
Glyma.18G296900	13.4897	0	6.23933	2.17712e-05	0.00015543	PF00101:Ribulose bisphosphate carboxylase, small chain|PF12338:Ribulose-1,5-bisphosphate carboxylase small subunit
Glyma.02G244900	46.133	0.555882	6.18874	1.04626e-07	1.2661e-06	PF00657:GDSL-like Lipase/Acylhydrolase
Glyma.12G059300	67.8955	0.962579	6.13703	4.04754e-10	7.69601e-09	PF13561:Enoyl-(Acyl carrier protein) reductase
Glyma.15G062500	778.365	10.7992	6.13161	9.57595e-36	2.80621e-33	PF00188:Cysteine-rich secretory protein family
Glyma.10G165400	12.4205	0	6.121	4.34271e-05	0.000286417	PF01657:Salt stress response/antifungal
Glyma.11G095100	198.851	2.7088	6.11543	7.0485e-28	1.06888e-25	PF00332:Glycosyl hydrolases family 17
Glyma.04G021000	24.0532	0.277941	6.11094	2.1793e-06	1.98194e-05	PF03107:C1 domain|PF13905:Thioredoxin-like
Glyma.15G062400	1630.12	23.3114	6.1065	6.88403e-55	7.10875e-52	PF00188:Cysteine-rich secretory protein family
Glyma.07G039700	7471.55	109.149	6.09438	6.70713e-52	5.48858e-49	PF07714:Protein tyrosine kinase
Glyma.17G164200	23.6742	0.356514	6.08846	4.31406e-06	3.64727e-05	-
Glyma.09G111900	343.894	4.95448	6.08004	2.63836e-33	6.28728e-31	PF00487:Fatty acid desaturase|PF11960:Domain of unknown function (DUF3474)
Glyma.19G151100	803.185	11.7192	6.05926	3.69837e-38	1.31477e-35	PF03018:Dirigent-like protein
Glyma.03G162700	111.536	1.70399	6.05829	3.57563e-05	0.000241706	PF00847:AP2 domain
Glyma.13G301800	536.808	8.1783	6.04978	7.42995e-43	3.50265e-40	-
Glyma.15G018600	23.0576	0.277941	6.04977	3.95812e-06	3.38128e-05	PF12796:Ankyrin repeats (3 copies)|PF13962:Domain of unknown function
Glyma.01G134700	84.214	1.24052	6.03685	3.92752e-14	1.34232e-12	-
Glyma.15G128901	146.268	2.25988	6.02097	2.83484e-17	1.43316e-15	PF00141:Peroxidase
Glyma.02G115100	11.5456	0	6.01331	2.65299e-05	0.000185945	-
Glyma.20G080800	11.4921	0	6.00774	2.62751e-05	0.000184487	-
Glyma.09G254400	40.4067	0.555882	6.00595	8.02009e-07	8.0593e-06	PF03106:WRKY DNA -binding domain
Glyma.08G351932	871.321	13.4782	6.00309	9.47706e-09	1.40044e-07	PF14226:non-haem dioxygenase in morphine synthesis N-terminal|PF03171:2OG-Fe(II) oxygenase superfamily
Glyma.15G264300	11657.6	182.318	5.99826	8.1555e-05	0.000496717	PF00657:GDSL-like Lipase/Acylhydrolase
Glyma.U031111	39.528	0.634454	5.94335	5.75685e-07	5.94902e-06	-
Glyma.02G075000	10.8624	0	5.9255	6.06065e-05	0.00038334	PF13347:MFS/sugar transport protein
Glyma.06G076800	10.8352	0	5.92242	7.52389e-05	0.000462601	PF05553:Cotton fibre expressed protein
Glyma.03G208400	10.7283	0	5.90955	0.000313781	0.00160711	-
Glyma.07G229500	150.454	2.38067	5.89572	2.1589e-19	1.38717e-17	PF13499:EF-hand domain pair
Glyma.01G181600	20.4549	0.277941	5.87862	6.27566e-05	0.000395326	PF00657:GDSL-like Lipase/Acylhydrolase
Glyma.05G160200	10.4771	0	5.87439	4.04207e-05	0.000268302	-
Glyma.15G234000	20.375	0.342319	5.87317	0.000125768	0.000726322	-
Glyma.15G160100	163.98	2.63022	5.87009	3.52437e-17	1.76101e-15	-
Glyma.05G124900	705.833	12.0242	5.86729	9.06929e-06	7.10008e-05	PF01565:FAD binding domain|PF08031:Berberine and berberine like
Glyma.19G158500	20.2236	0.342319	5.86197	1.20543e-05	9.18169e-05	PF14368:Probable lipid transfer
Glyma.14G192500	218.199	3.607	5.85144	9.27819e-24	9.20834e-22	PF00067:Cytochrome P450
Glyma.19G207700	10.1586	0	5.82934	5.10184e-05	0.000329765	PF00462:Glutaredoxin
Glyma.02G252200	181.387	3.06531	5.82638	9.22575e-29	1.49861e-26	PF00082:Subtilase family|PF05922:Peptidase inhibitor I9
Glyma.11G175900	106.266	1.73202	5.82225	6.31915e-14	2.10175e-12	PF00067:Cytochrome P450
Glyma.07G111500	10.0917	0	5.82115	0.000147889	0.000836793	PF03140:Plant protein of unknown function
Glyma.14G081500	19.5602	0.277941	5.81376	1.35326e-05	0.000101631	PF01734:Patatin-like phospholipase
Glyma.01G187700	3684.53	66.0889	5.80271	2.65686e-50	1.95306e-47	PF01596:O-methyltransferase
Glyma.12G234800	407.15	7.47187	5.77923	2.2098e-56	2.45747e-53	PF00197:Trypsin and protease inhibitor
Glyma.18G292100	9.79359	0	5.77726	6.78047e-05	0.000422432	-
Glyma.07G191200	35.1461	0.634454	5.77439	6.46883e-07	6.61385e-06	PF07992:Pyridine nucleotide-disulphide oxidoreductase
Glyma.17G242701	9.72666	0	5.76845	0.000243554	0.00129198	PF13499:EF-hand domain pair
Glyma.01G174102	34.3181	0.555882	5.76016	7.51905e-07	7.59275e-06	-
Glyma.02G207251	18.7649	0.356514	5.75203	0.000103084	0.000611025	-
Glyma.09G122500	33.9593	0.555882	5.751	1.62582e-06	1.51969e-05	PF03936:Terpene synthase family, metal binding domain|PF01397:Terpene synthase, N-terminal domain
Glyma.15G128800	3130.64	58.4861	5.74514	1.29407e-25	1.56338e-23	PF00141:Peroxidase
Glyma.09G140800	1486.85	27.5968	5.74243	4.82581e-30	8.90639e-28	PF13639:Ring finger domain
Glyma.03G155400	18.5584	0.356514	5.73785	1.58644e-05	0.000117175	-
Glyma.11G100100	134.339	2.38067	5.73579	1.7492e-17	9.04227e-16	PF00067:Cytochrome P450
Glyma.03G156200	9.44833	0	5.72561	0.000123656	0.000715554	PF14368:Probable lipid transfer
Glyma.06G262400	9.42816	0	5.72273	0.000356722	0.00179774	PF07714:Protein tyrosine kinase|PF08276:PAN-like domain|PF00954:S-locus glycoprotein domain|PF01453:D-mannose binding lectin
Glyma.01G131100	11243.4	213.356	5.71809	4.75552e-38	1.67684e-35	PF00155:Aminotransferase class I and II
Glyma.15G143900	65.4544	1.11176	5.71573	7.35974e-10	1.33e-08	-
Glyma.06G297800	1518.09	28.8754	5.71517	1.40327e-37	4.75477e-35	-
Glyma.09G253900	249.681	4.69833	5.70171	9.08196e-34	2.22539e-31	PF03492:SAM dependent carboxyl methyltransferase
Glyma.20G007900	149.985	2.9947	5.6835	6.03028e-21	4.53274e-19	PF00501:AMP-binding enzyme
Glyma.07G137550	9.14994	0	5.67832	0.000177499	0.000981049	-
Glyma.12G199200	9.14332	0	5.67743	0.000138281	0.000788611	PF00249:Myb-like DNA-binding domain
Glyma.02G186600	9.14342	0	5.67743	0.000107644	0.000634344	PF01210:NAD-dependent glycerol-3-phosphate dehydrogenase N-terminus|PF07479:NAD-dependent glycerol-3-phosphate dehydrogenase C-terminus
Glyma.10G185900	9.03644	0	5.66235	0.000679576	0.00312687	PF14577:Sieve element occlusion C-terminus
Glyma.14G077100	17.6169	0.277941	5.66166	1.93154e-05	0.000139908	PF04678:Mitochondrial calcium uniporter
Glyma.09G115200	17.503	0.277941	5.65371	4.56577e-05	0.000299398	PF02485:Core-2/I-Branching enzyme
Glyma.13G301600	1341.16	26.6297	5.65338	4.80851e-26	6.13382e-24	-
Glyma.03G175300	31.6492	0.555882	5.64635	1.46815e-06	1.38817e-05	PF00005:ABC transporter|PF01061:ABC-2 type transporter
Glyma.14G165400	291.758	6.05377	5.6426	1.45867e-43	7.62217e-41	-
Glyma.03G050800	8.83158	0	5.62673	0.000245182	0.00129886	PF03514:GRAS domain family
Glyma.10G206800	8.83178	0	5.62667	0.000174843	0.000967977	-
Glyma.13G113100	1836.4	37.4888	5.6026	5.90657e-34	1.48938e-31	PF00743:Flavin-binding monooxygenase-like
Glyma.01G049500	31.1721	0.684638	5.58269	2.6605e-06	2.37035e-05	PF13499:EF-hand domain pair
Glyma.07G044200	30.6271	0.634454	5.57681	1.87128e-06	1.72386e-05	PF00657:GDSL-like Lipase/Acylhydrolase
Glyma.14G058200	8.48652	0	5.56935	0.000284833	0.00147893	PF00010:Helix-loop-helix DNA-binding domain
Glyma.17G222300	705.86	15.0005	5.56774	1.01405e-62	1.83251e-59	PF03106:WRKY DNA -binding domain
Glyma.13G193800	104.963	2.02416	5.5672	1.33844e-17	6.96038e-16	PF05678:VQ motif
Glyma.15G057400	58.6531	1.11176	5.5658	9.93592e-09	1.46227e-07	-
Glyma.18G247650	76.7093	1.66141	5.56243	5.02117e-11	1.10996e-09	PF13962:Domain of unknown function
Glyma.14G062300	45.1989	0.8982	5.56147	3.76669e-09	6.03714e-08	PF00394:Multicopper oxidase|PF07732:Multicopper oxidase|PF07731:Multicopper oxidase
Glyma.03G002300	170.767	3.75791	5.55435	1.66712e-16	7.70019e-15	PF03106:WRKY DNA -binding domain
Glyma.13G152000	16.2498	0.277941	5.54532	3.13183e-05	0.000215383	PF00847:AP2 domain
Glyma.11G146899	8.13474	0	5.50863	0.000420333	0.00207209	PF00704:Glycosyl hydrolases family 18
Glyma.15G141000	8.12129	0	5.50661	0.000945627	0.00416406	PF00582:Universal stress protein family
Glyma.01G116500	8.11477	0	5.50564	0.000316402	0.00161786	PF08240:Alcohol dehydrogenase GroES-like domain
Glyma.06G298400	132.532	2.9805	5.49974	3.80375e-15	1.46822e-13	-
Glyma.12G228500	8.03489	0	5.49266	0.00199311	0.00787601	PF00005:ABC transporter|PF01061:ABC-2 type transporter
Glyma.18G213200	1886.24	41.9764	5.48349	1.21835e-105	1.76136e-101	PF03106:WRKY DNA -binding domain
Glyma.14G058700	817.344	18.1295	5.47623	6.04549e-53	5.24398e-50	PF14226:non-haem dioxygenase in morphine synthesis N-terminal|PF03171:2OG-Fe(II) oxygenase superfamily
Glyma.16G218900	28.7837	0.698832	5.47008	1.36027e-06	1.29491e-05	PF00249:Myb-like DNA-binding domain
Glyma.05G161300	167.439	3.55681	5.46418	2.03697e-25	2.42042e-23	PF02798:Glutathione S-transferase, N-terminal domain|PF00043:Glutathione S-transferase, C-terminal domain
Glyma.01G002300	7.78979	0	5.44625	0.000337	0.00170948	PF02386:Cation transport protein
Glyma.13G257400	7.7364	0	5.43793	0.000511959	0.00244998	-
Glyma.18G008500	7.72315	0	5.43565	0.000763227	0.00345748	PF12796:Ankyrin repeats (3 copies)
Glyma.19G153800	7.72295	0	5.43556	0.000828453	0.00371263	PF02714:Calcium-dependent channel, 7TM region, putative phosphate|PF13967:Late exocytosis, associated with Golgi transport|PF14703:Cytosolic domain of 10TM putative phosphate transporter
Glyma.16G219800	7.71653	0	5.43437	0.00116265	0.00497207	PF03106:WRKY DNA -binding domain
Glyma.03G221900	7.68963	0	5.42968	0.00178646	0.00716483	PF00249:Myb-like DNA-binding domain
Glyma.14G073300	7326.52	170.727	5.42211	1.52012e-64	2.99678e-61	PF14299:Phloem protein 2|PF00646:F-box domain
Glyma.19G132700	221.465	5.38333	5.41324	2.18022e-34	5.80113e-32	-
Glyma.20G094500	322.052	7.42792	5.41298	2.04753e-23	1.96034e-21	PF01501:Glycosyl transferase family 8
Glyma.19G136100	109.856	2.6022	5.41117	5.66861e-14	1.90142e-12	PF07479:NAD-dependent glycerol-3-phosphate dehydrogenase C-terminus|PF01210:NAD-dependent glycerol-3-phosphate dehydrogenase N-terminus
Glyma.13G257500	362.909	8.31816	5.40947	5.20561e-18	2.85427e-16	-
Glyma.20G197600	119.85	2.63022	5.40557	1.03579e-17	5.49855e-16	PF02798:Glutathione S-transferase, N-terminal domain
Glyma.06G202300	598.939	13.8503	5.39751	1.86745e-34	5.06207e-32	PF00067:Cytochrome P450
Glyma.16G082000	7.51156	0	5.39248	0.00141796	0.00589179	-
Glyma.12G033300	14.5444	0.277941	5.38561	6.71146e-05	0.000418945	-
Glyma.03G111700	216.77	5.28296	5.38522	7.80566e-28	1.17548e-25	PF00847:AP2 domain
Glyma.02G074300	7.45145	0	5.38217	0.000408518	0.00202074	-
Glyma.16G153400	2062.61	49.81	5.37895	8.01948e-26	9.99462e-24	PF02812:Glu/Leu/Phe/Val dehydrogenase, dimerisation domain|PF00208:Glutamate/Leucine/Phenylalanine/Valine dehydrogenase
Glyma.12G219000	7.40449	0	5.37423	0.00154875	0.00635307	PF00027:Cyclic nucleotide-binding domain|PF00520:Ion transport protein
Glyma.09G180700	7.39154	0	5.37209	0.00134075	0.00561238	-
Glyma.06G299900	80.8732	2.01792	5.36806	3.73442e-11	8.40506e-10	PF00249:Myb-like DNA-binding domain
Glyma.10G001800	25.8495	0.555882	5.36744	1.90541e-05	0.000138221	PF08392:FAE1/Type III polyketide synthase-like protein|PF08541:3-Oxoacyl-[acyl-carrier-protein (ACP)] synthase III C terminal
Glyma.20G196800	25.6985	0.555882	5.34064	3.31018e-06	2.89041e-05	PF02298:Plastocyanin-like domain
Glyma.15G057300	253.012	6.19327	5.33535	0.000469235	0.00228178	-
Glyma.12G113100	26.4529	0.698832	5.3336	3.1454e-05	0.000216195	PF04535:Domain of unknown function (DUF588)
Glyma.20G017900	7.14644	0	5.32083	0.000825347	0.00370062	PF00407:Pathogenesis-related protein Bet v I family
Glyma.19G156800	13.8807	0.342319	5.318	0.000193149	0.00105513	PF01397:Terpene synthase, N-terminal domain|PF03936:Terpene synthase family, metal binding domain
Glyma.11G169800	13.8345	0.356514	5.31406	0.000113005	0.000660977	-
Glyma.16G061900	7.09295	0	5.31174	0.000649337	0.00300655	-
Glyma.01G160400	38.6515	1.04115	5.30631	3.48512e-08	4.65087e-07	PF03087:Arabidopsis protein of unknown function
Glyma.08G211800	51.4162	1.36928	5.30316	6.07647e-10	1.11435e-08	-
Glyma.08G084900	124.954	3.05111	5.30092	9.35744e-18	4.9919e-16	-
Glyma.05G150600	38.0189	0.962579	5.30069	9.7306e-08	1.1848e-06	PF00201:UDP-glucoronosyl and UDP-glucosyl transferase
Glyma.03G024566	123.07	2.85798	5.29844	5.58669e-19	3.43688e-17	-
Glyma.20G129900	3025.44	76.9671	5.28986	7.83496e-37	2.57432e-34	PF04450:Peptidase of plants and bacteria
Glyma.04G121700	3939.38	103.064	5.2548	9.50962e-07	9.39503e-06	PF12143:Protein of unknown function (DUF_B2219)|PF12142:Polyphenol oxidase middle domain|PF00264:Common central domain of tyrosinase
Glyma.15G057500	189.932	4.81153	5.25065	2.63166e-18	1.48231e-16	-
Glyma.06G262000	6.78803	0	5.24713	0.000819289	0.00367688	PF07714:Protein tyrosine kinase|PF01453:D-mannose binding lectin|PF08276:PAN-like domain|PF00954:S-locus glycoprotein domain
Glyma.17G002800	6.77479	0	5.24483	0.000883149	0.00392852	PF02365:No apical meristem (NAM) protein
Glyma.13G285200	6.75452	0	5.24121	0.00100244	0.00437878	PF03936:Terpene synthase family, metal binding domain|PF01397:Terpene synthase, N-terminal domain
Glyma.12G208600	6.74779	0	5.23994	0.00136883	0.00571265	PF13639:Ring finger domain
Glyma.16G104800	306.66	7.9696	5.23142	3.59076e-26	4.62121e-24	-
Glyma.07G161900	115.218	2.84379	5.22773	3.72262e-14	1.28138e-12	PF00501:AMP-binding enzyme
Glyma.04G097900	12.8722	0.342319	5.20905	0.000266495	0.00139591	PF01554:MatE
Glyma.15G159600	102.26	2.63022	5.20099	2.12518e-11	4.98761e-10	-
Glyma.13G301700	2775.84	75.6063	5.19859	2.02942e-34	5.46696e-32	-
Glyma.03G024900	423.021	11.3329	5.18383	5.13375e-17	2.51021e-15	-
Glyma.08G351800	1409.46	38.5912	5.17848	2.00241e-23	1.92138e-21	PF14226:non-haem dioxygenase in morphine synthesis N-terminal|PF03171:2OG-Fe(II) oxygenase superfamily
Glyma.16G174050	6.43605	0	5.17087	0.00238985	0.00918154	-
Glyma.08G069200	44.5008	1.11176	5.16965	1.51012e-07	1.7663e-06	-
Glyma.03G193500	6.42963	0	5.16962	0.00100167	0.00437602	PF00067:Cytochrome P450
Glyma.03G231100	6.40284	0	5.16463	0.00124902	0.00528552	PF03789:ELK domain|PF03791:KNOX2 domain|PF05920:Homeobox KN domain|PF03790:KNOX1 domain
Glyma.15G159900	219.075	6.096	5.16446	2.92262e-23	2.76159e-21	-
Glyma.12G187000	316.342	8.76744	5.16348	4.25737e-06	3.60567e-05	-
Glyma.10G114600	375.509	10.1505	5.15955	3.7602e-29	6.24842e-27	PF00067:Cytochrome P450
Glyma.14G070200	171.584	4.84128	5.15022	8.73879e-27	1.20704e-24	PF07386:Protein of unknown function (DUF1499)
Glyma.03G057100	34.3028	0.990968	5.14552	3.78932e-07	4.05394e-06	PF14226:non-haem dioxygenase in morphine synthesis N-terminal|PF03171:2OG-Fe(II) oxygenase superfamily
Glyma.05G008600	12.2423	0.277941	5.1357	0.000290864	0.0015043	PF00641:Zn-finger in Ran binding protein and others
Glyma.01G070200	131.485	3.65718	5.12304	1.29156e-14	4.64864e-13	PF00141:Peroxidase
Glyma.03G185100	22.6257	0.684638	5.12072	1.85692e-05	0.000135015	PF06813:Nodulin-like
Glyma.10G161500	1694.43	48.9602	5.10983	4.70359e-07	4.94304e-06	-
Glyma.14G103100	386.657	11.2	5.10756	2.38268e-19	1.52284e-17	PF03106:WRKY DNA -binding domain
Glyma.13G260850	6.09772	0	5.09291	0.00205132	0.00808062	PF00931:NB-ARC domain
Glyma.20G130100	11.8705	0.277941	5.09183	0.000331302	0.00168431	-
Glyma.16G172200	6.07775	0	5.08897	0.00166645	0.00675726	PF08263:Leucine rich repeat N-terminal domain|PF13855:Leucine rich repeat
Glyma.03G064000	32.4457	0.8982	5.08728	2.78686e-07	3.06696e-06	PF00854:POT family
Glyma.17G211300	43.4501	1.31909	5.06666	1.02439e-07	1.24242e-06	-
Glyma.08G022200	32.1015	0.912395	5.0663	1.16363e-07	1.38992e-06	-
Glyma.16G080400	32.3125	0.962579	5.06608	4.63523e-07	4.88303e-06	PF00403:Heavy-metal-associated domain
Glyma.07G041400	2279.73	68.1117	5.06542	1.35741e-65	3.09854e-62	PF06200:tify domain|PF09425:Divergent CCT motif
Glyma.03G249100	631.196	18.756	5.04983	1.27162e-35	3.62838e-33	PF05678:VQ motif
Glyma.15G271900	6979.77	212.192	5.03876	5.2902e-50	3.82402e-47	PF00010:Helix-loop-helix DNA-binding domain
Glyma.09G169300	172.416	5.08947	5.03071	3.14445e-16	1.39304e-14	PF00249:Myb-like DNA-binding domain
Glyma.20G130000	147.226	4.51975	5.02967	5.26411e-18	2.87609e-16	PF04450:Peptidase of plants and bacteria
Glyma.19G009000	1036.55	31.733	5.01535	4.37267e-17	2.16492e-15	PF00389:D-isomer specific 2-hydroxyacid dehydrogenase, catalytic domain|PF02826:D-isomer specific 2-hydroxyacid dehydrogenase, NAD binding domain
Glyma.10G089000	5.75959	0	5.01058	0.00230775	0.00891426	PF03641:Possible lysine decarboxylase
Glyma.05G224600	5.73279	0	5.00502	0.00212867	0.0083346	-
Glyma.20G006200	30.7007	0.912395	5.00378	2.7843e-07	3.06493e-06	PF03107:C1 domain
Glyma.07G091600	4339.19	135.835	4.99782	2.78871e-25	3.2426e-23	PF03195:Lateral organ boundaries (LOB) domain
Glyma.09G053400	11.087	0.342319	4.99555	0.000604882	0.00282211	PF13962:Domain of unknown function|PF12796:Ankyrin repeats (3 copies)
Glyma.12G023100	39.9023	1.19034	4.99011	6.92852e-07	7.03081e-06	PF01490:Transmembrane amino acid transporter protein
Glyma.16G168700	20.3236	0.62026	4.98869	3.56725e-05	0.000241215	PF08263:Leucine rich repeat N-terminal domain|PF13855:Leucine rich repeat
Glyma.17G173600	480.053	14.7925	4.98693	1.50515e-46	9.6e-44	PF01764:Lipase (class 3)
Glyma.05G204600	424.34	13.5848	4.98032	6.85308e-15	2.55567e-13	PF00314:Thaumatin family
Glyma.03G024500	129.84	3.93512	4.97865	6.69568e-21	4.99825e-19	-
Glyma.06G286200	81.0044	2.62399	4.97015	3.87197e-16	1.69627e-14	PF00891:O-methyltransferase|PF08100:Dimerisation domain
Glyma.19G093500	49.645	1.51846	4.9607	8.83586e-11	1.86845e-09	-
Glyma.11G003500	10.8089	0.277941	4.95777	0.000424928	0.00209165	PF00291:Pyridoxal-phosphate dependent enzyme
Glyma.03G259100	10.802	0.277941	4.957	0.000446224	0.00218147	PF13833:EF-hand domain pair
Glyma.06G048700	10.7884	0.356514	4.95528	0.000912543	0.00403912	-
Glyma.06G286500	10.7819	0.277941	4.95473	0.000558923	0.00263748	-
Glyma.07G041300	19.6209	0.62026	4.93749	3.32837e-05	0.000226937	-
Glyma.07G259800	39.3859	1.31909	4.92943	1.85944e-08	2.62102e-07	-
Glyma.01G186600	1225.56	40.245	4.91608	8.56139e-129	3.71316e-124	PF01764:Lipase (class 3)
Glyma.12G234700	632.527	20.8452	4.91574	1.49347e-31	3.20659e-29	PF00197:Trypsin and protease inhibitor
Glyma.06G299000	2511.9	83.2925	4.91538	8.92577e-26	1.10606e-23	-
Glyma.04G168500	65.0023	2.02416	4.91455	1.33817e-08	1.92816e-07	PF00657:GDSL-like Lipase/Acylhydrolase
Glyma.03G025200	1446.42	47.9311	4.90697	2.01656e-65	4.37301e-62	-
Glyma.17G179400	396.825	12.9805	4.90496	1.18102e-21	9.57418e-20	PF00931:NB-ARC domain
Glyma.03G112400	249.596	8.49882	4.88735	1.13252e-24	1.21581e-22	PF00847:AP2 domain
Glyma.06G304300	27.9474	0.8982	4.87649	2.23369e-06	2.02545e-05	PF03140:Plant protein of unknown function
Glyma.06G298900	1549.27	52.8402	4.87458	3.23222e-22	2.78697e-20	-
Glyma.03G024400	619.541	21.1345	4.87428	1.11801e-07	1.34318e-06	-
Glyma.07G011900	7672.13	261.931	4.87105	1.17579e-53	1.0624e-50	PF06888:Putative Phosphatase
Glyma.19G246700	18.2731	0.555882	4.86871	0.000140455	0.000799643	PF05678:VQ motif
Glyma.11G224800	10.1384	0.277941	4.8652	0.000729766	0.003325	-
Glyma.08G064400	1423.89	48.9215	4.86432	1.30539e-21	1.0543e-19	-
Glyma.13G272400	46.7719	1.59703	4.86293	3.72152e-10	7.11666e-09	PF00497:Bacterial extracellular solute-binding proteins, family 3|PF01094:Receptor family ligand binding region|PF00060:Ligand-gated ion channel
Glyma.15G097200	10.1185	0.342319	4.86291	0.000690095	0.0031652	-
Glyma.13G265300	45.8553	1.45408	4.86142	1.18896e-09	2.08181e-08	PF00067:Cytochrome P450
Glyma.12G170500	56.4253	2.0823	4.84487	2.95232e-11	6.77846e-10	PF11834:KHA, dimerisation domain of potassium ion channel|PF12796:Ankyrin repeats (3 copies)|PF00027:Cyclic nucleotide-binding domain|PF00520:Ion transport protein
Glyma.17G138500	2074.94	73.0043	4.82967	0.000266882	0.0013976	PF00251:Glycosyl hydrolases family 32 N-terminal domain|PF08244:Glycosyl hydrolases family 32 C terminal|PF11837:Domain of unknown function (DUF3357)
Glyma.03G087400	9.80664	0.342319	4.81701	0.00122467	0.00519972	PF13855:Leucine rich repeat
Glyma.11G022500	9.76028	0.277941	4.8114	0.000996899	0.0043594	-
Glyma.20G133000	53.0875	1.7964	4.81013	1.71495e-09	2.92141e-08	PF03195:Lateral organ boundaries (LOB) domain
Glyma.18G195200	54.5297	1.98954	4.80858	1.0931e-10	2.27817e-09	PF13855:Leucine rich repeat|PF08263:Leucine rich repeat N-terminal domain
Glyma.19G046300	4975.57	177.728	4.80726	8.26212e-10	1.48626e-08	PF03195:Lateral organ boundaries (LOB) domain
Glyma.11G071500	9.72666	0.277941	4.8069	0.00158772	0.0064847	PF00403:Heavy-metal-associated domain
Glyma.02G001500	27.1561	0.990968	4.80473	2.1167e-05	0.000151591	PF08392:FAE1/Type III polyketide synthase-like protein|PF08541:3-Oxoacyl-[acyl-carrier-protein (ACP)] synthase III C terminal
Glyma.07G208750	7917.75	284.545	4.79821	6.49943e-45	3.80928e-42	PF01535:PPR repeat|PF13041:PPR repeat family
Glyma.15G160000	314.56	11.0989	4.79032	3.08802e-19	1.94102e-17	-
Glyma.14G089800	180.133	6.33622	4.78162	3.77212e-10	7.21026e-09	-
Glyma.13G211700	17.5966	0.62026	4.77983	5.17961e-05	0.000334243	PF01536:Adenosylmethionine decarboxylase
Glyma.19G198700	362.545	13.2038	4.77983	1.70918e-37	5.74644e-35	PF03168:Late embryogenesis abundant protein
Glyma.09G075200	233.545	8.44068	4.77639	4.62168e-15	1.75369e-13	PF02797:Chalcone and stilbene synthases, C-terminal domain|PF00195:Chalcone and stilbene synthases, N-terminal domain
Glyma.06G237900	104.955	3.93548	4.75911	1.50407e-19	9.86885e-18	PF13962:Domain of unknown function|PF12796:Ankyrin repeats (3 copies)|PF13857:Ankyrin repeats (many copies)
Glyma.03G044900	1462.23	54.0437	4.75019	4.33737e-36	1.32476e-33	PF03018:Dirigent-like protein
Glyma.19G065800	894.216	33.0784	4.75009	5.67134e-34	1.44107e-31	PF00561:alpha/beta hydrolase fold
Glyma.08G096500	121.067	4.24768	4.74965	3.67437e-11	8.27419e-10	PF06200:tify domain|PF09425:Divergent CCT motif
Glyma.15G129200	7554.51	282.65	4.74037	2.88531e-85	2.08565e-81	PF00141:Peroxidase
Glyma.01G161200	3361.95	125.745	4.7399	4.3441e-46	2.69154e-43	PF13716:Divergent CRAL/TRIO domain
Glyma.07G079600	108.589	3.92752	4.73481	1.32791e-14	4.77158e-13	-
Glyma.13G248200	17.0267	0.62026	4.73358	0.000140659	0.000800385	PF13833:EF-hand domain pair
Glyma.11G219000	1143.9	43.4844	4.72733	8.05748e-57	9.70725e-54	PF00168:C2 domain
Glyma.02G156800	25.5914	0.976773	4.72672	2.25743e-06	2.04356e-05	PF00139:Legume lectin domain
Glyma.10G138800	9.20353	0.277941	4.72363	0.00175083	0.00704343	PF00010:Helix-loop-helix DNA-binding domain
Glyma.07G163300	25.4933	0.962579	4.72212	3.19001e-06	2.79842e-05	-
Glyma.11G062700	1451.52	54.9818	4.71912	3.35954e-06	2.92996e-05	PF00067:Cytochrome P450
Glyma.01G091400	529.513	20.1052	4.71593	6.30451e-25	7.02913e-23	PF02797:Chalcone and stilbene synthases, C-terminal domain|PF00195:Chalcone and stilbene synthases, N-terminal domain
Glyma.12G104600	42.3397	1.62542	4.71567	1.14378e-09	2.01e-08	PF00249:Myb-like DNA-binding domain
Glyma.15G093100	84.3748	3.25084	4.70976	4.39381e-16	1.89616e-14	PF06200:tify domain|PF09425:Divergent CCT motif
Glyma.05G043800	1022.66	39.2585	4.70888	2.4024e-44	1.33583e-41	-
Glyma.08G152500	9658.64	373.642	4.69132	4.78092e-57	5.92438e-54	PF00010:Helix-loop-helix DNA-binding domain
Glyma.17G076100	24.6964	0.912395	4.68911	1.57037e-06	1.47228e-05	PF00704:Glycosyl hydrolases family 18
Glyma.08G182900	508.3	19.7399	4.68853	0.00169088	0.00683843	PF00892:EamA-like transporter family
Glyma.15G129000	41.7162	1.64722	4.68759	6.6953e-09	1.0196e-07	PF00141:Peroxidase
Glyma.12G087200	1776.23	69.0121	4.68542	2.76952e-39	1.03549e-36	PF00067:Cytochrome P450
Glyma.07G041250	40.7663	1.53265	4.67837	5.49508e-09	8.52082e-08	-
Glyma.07G170900	346.967	13.3571	4.67158	1.40378e-11	3.38994e-10	PF03107:C1 domain
Glyma.08G087400	310.816	11.939	4.66752	1.41746e-13	4.51701e-12	PF05678:VQ motif
Glyma.07G110300	16.2962	0.634454	4.6662	0.000196163	0.00106865	PF00201:UDP-glucoronosyl and UDP-glucosyl transferase
Glyma.18G236650	15.9046	0.555882	4.66112	0.000158276	0.000887701	-
Glyma.12G238200	8.79174	0.356514	4.65947	0.00115137	0.00493242	PF01370:NAD dependent epimerase/dehydratase family
Glyma.08G085700	831.775	32.7541	4.65205	1.65736e-20	1.20203e-18	-
Glyma.05G224400	2283.47	90.9617	4.65106	1.37502e-35	3.89779e-33	PF00642:Zinc finger C-x8-C-x5-C-x3-H type (and similar)
Glyma.10G253300	47.9212	1.90336	4.63857	1.21999e-09	2.13098e-08	PF07714:Protein tyrosine kinase|PF01657:Salt stress response/antifungal
Glyma.04G137200	24.113	0.990968	4.63542	4.25467e-06	3.60479e-05	-
Glyma.18G046300	88.0901	3.62915	4.62975	5.26531e-18	2.87609e-16	PF00069:Protein kinase domain|PF01657:Salt stress response/antifungal
Glyma.14G064100	23.7079	0.990968	4.61257	2.64868e-06	2.3603e-05	-
Glyma.10G063000	333.833	13.5741	4.60774	3.75466e-29	6.24842e-27	PF03171:2OG-Fe(II) oxygenase superfamily|PF14226:non-haem dioxygenase in morphine synthesis N-terminal
Glyma.18G238800	1956.66	79.949	4.60677	7.33526e-20	4.93236e-18	PF03492:SAM dependent carboxyl methyltransferase
Glyma.10G067000	8.47317	0.342319	4.60556	0.00182065	0.00728177	PF00847:AP2 domain
Glyma.13G316500	8.46655	0.356514	4.60462	0.00157917	0.00645282	-
Glyma.05G234200	8.45993	0.342319	4.60373	0.00145391	0.00601638	PF02365:No apical meristem (NAM) protein
Glyma.08G138200	15.5464	0.62026	4.60182	0.000110558	0.000649026	PF07994:Myo-inositol-1-phosphate synthase|PF01658:Myo-inositol-1-phosphate synthase
Glyma.06G006500	77.6515	3.12969	4.60117	2.54198e-16	1.13775e-14	-
Glyma.16G043200	953.481	39.2322	4.59705	5.36945e-41	2.19697e-38	PF02365:No apical meristem (NAM) protein
Glyma.U031211	32.5147	1.41186	4.59702	5.42179e-05	0.000347699	-
Glyma.02G155902	22.6724	0.833822	4.59598	1.25376e-05	9.49478e-05	-
Glyma.16G013000	87.0555	3.80049	4.59451	1.49021e-16	6.9199e-15	PF04570:zinc-finger of the FCS-type, C2-C2
Glyma.09G253766	70.0383	2.90193	4.59436	4.92288e-08	6.3887e-07	PF03492:SAM dependent carboxyl methyltransferase
Glyma.12G200400	1316.3	54.4625	4.59288	1.82161e-30	3.54282e-28	-
Glyma.06G016900	15.7711	0.698832	4.58857	0.000340169	0.0017242	PF00724:NADH:flavin oxidoreductase / NADH oxidase family
Glyma.09G053300	130.758	5.48233	4.57863	2.10294e-17	1.08193e-15	-
Glyma.10G239700	278.439	11.3769	4.57732	2.98762e-18	1.67411e-16	-
Glyma.12G021300	187.601	7.56255	4.57456	6.38675e-15	2.39205e-13	PF00332:Glycosyl hydrolases family 17
Glyma.07G051200	356.185	14.807	4.56904	3.88531e-49	2.7179e-46	PF16594:Putative AtpZ or ATP-synthase-associated
Glyma.05G009100	802.066	33.7416	4.56862	4.83467e-25	5.52223e-23	-
Glyma.08G171300	22.8976	0.976773	4.56616	6.06425e-06	4.95315e-05	-
Glyma.10G064900	883.228	37.4704	4.55483	2.36891e-20	1.69541e-18	PF13837:Myb/SANT-like DNA-binding domain
Glyma.04G230400	1771.4	75.0987	4.55158	1.21021e-32	2.76254e-30	-
Glyma.01G211800	501.525	21.4914	4.55062	1.59843e-15	6.49723e-14	PF05368:NmrA-like family
Glyma.08G195100	1593.89	68.4115	4.54594	2.8473e-43	1.4033e-40	PF06888:Putative Phosphatase
Glyma.10G022300	276.911	12.1003	4.54504	2.92786e-15	1.14819e-13	-
Glyma.01G090700	30.647	1.38347	4.54483	1.44331e-06	1.36617e-05	PF04759:Protein of unknown function, DUF617
Glyma.12G006800	8.10845	0.342319	4.54297	0.00236861	0.00910798	PF00248:Aldo/keto reductase family
Glyma.17G141600	677.026	29.0083	4.54117	1.47931e-34	4.03516e-32	-
Glyma.08G232200	8.07483	0.277941	4.53808	0.00238819	0.00917698	-
Glyma.11G155000	22.6524	1.06954	4.51864	1.48796e-05	0.000110523	-
Glyma.19G231800	312.826	13.5305	4.5162	2.47492e-30	4.70788e-28	PF00561:alpha/beta hydrolase fold
Glyma.01G036000	365.48	15.8904	4.51181	2.60238e-17	1.32474e-15	PF00201:UDP-glucoronosyl and UDP-glucosyl transferase
Glyma.17G225100	572.105	24.8883	4.51093	9.4509e-43	4.40747e-40	PF00153:Mitochondrial carrier protein
Glyma.13G180200	187.954	8.12675	4.51061	2.23107e-20	1.5994e-18	PF00447:HSF-type DNA-binding
Glyma.02G234200	329.849	14.5291	4.49272	9.39647e-32	2.04791e-29	PF00141:Peroxidase
Glyma.07G243900	2276.54	100.912	4.48907	3.04394e-34	7.95294e-32	PF00407:Pathogenesis-related protein Bet v I family
Glyma.14G089054	2259.88	100.929	4.48648	3.77688e-39	1.38819e-36	-
Glyma.03G166300	36.5598	1.70399	4.48318	1.72534e-07	1.99493e-06	PF00069:Protein kinase domain|PF13855:Leucine rich repeat
Glyma.20G138500	248.613	11.0931	4.4735	1.98327e-32	4.4568e-30	PF07714:Protein tyrosine kinase|PF01657:Salt stress response/antifungal
Glyma.08G339400	525.962	23.6568	4.47197	2.61369e-22	2.29007e-20	-
Glyma.07G076300	282.83	12.6866	4.46657	0.000100557	0.000597677	PF00168:C2 domain
Glyma.19G151200	343.559	15.268	4.46404	1.17789e-13	3.7926e-12	PF03018:Dirigent-like protein
Glyma.05G043900	2576.57	117.853	4.45084	1.61006e-29	2.7492e-27	PF00651:BTB/POZ domain
Glyma.08G194900	14.2127	0.684638	4.44749	0.000290466	0.00150244	PF06888:Putative Phosphatase
Glyma.09G018900	333.695	14.9416	4.44632	2.5415e-30	4.81343e-28	PF07714:Protein tyrosine kinase
Glyma.17G100800	153.642	7.14374	4.43561	4.71017e-22	3.97441e-20	PF00657:GDSL-like Lipase/Acylhydrolase
Glyma.07G011800	574.232	26.5501	4.43208	1.85381e-33	4.4917e-31	PF06888:Putative Phosphatase
Glyma.12G200000	88.4134	3.89913	4.43127	6.00572e-16	2.54618e-14	PF02458:Transferase family
Glyma.20G116700	167.142	7.90695	4.42701	1.78461e-30	3.48651e-28	-
Glyma.19G067600	1140.96	53.3349	4.41869	8.09605e-38	2.78678e-35	-
Glyma.11G133300	27.4037	1.25471	4.41802	2.47024e-07	2.75133e-06	PF00171:Aldehyde dehydrogenase family
Glyma.09G040500	407.824	18.6978	4.41506	5.93361e-27	8.38263e-25	PF00407:Pathogenesis-related protein Bet v I family
Glyma.01G182200	2677.24	125.631	4.40981	1.3528e-31	2.91901e-29	-
Glyma.06G298700	3396.53	160.256	4.40639	2.64388e-25	3.09077e-23	PF12609:Wound-induced protein
Glyma.05G131000	836.701	39.2049	4.40342	1.82814e-17	9.41667e-16	-
Glyma.06G298800	282.124	13.3813	4.39386	2.81056e-17	1.42403e-15	-
Glyma.03G233800	59.9167	2.6946	4.39299	6.84005e-13	1.99234e-11	PF00646:F-box domain|PF14299:Phloem protein 2
Glyma.15G264200	157.06	7.28497	4.39206	6.71006e-16	2.82271e-14	PF00657:GDSL-like Lipase/Acylhydrolase
Glyma.03G147700	1722.54	82.2435	4.38368	1.61524e-28	2.57554e-26	PF03018:Dirigent-like protein
Glyma.12G114300	40.0973	1.90336	4.38273	6.40086e-08	8.11493e-07	PF00010:Helix-loop-helix DNA-binding domain
Glyma.09G098400	195.54	9.45481	4.37896	1.65422e-21	1.31161e-19	PF02135:TAZ zinc finger
Glyma.04G011900	25.7586	1.11176	4.37048	3.41638e-06	2.97414e-05	PF00483:Nucleotidyl transferase
Glyma.11G206700	38.9732	1.8106	4.36921	4.89786e-07	5.12609e-06	PF01657:Salt stress response/antifungal|PF00069:Protein kinase domain
Glyma.20G205200	66.4871	3.23665	4.3668	4.45484e-13	1.32791e-11	PF06414:Zeta toxin
Glyma.19G155500	13.1641	0.634454	4.35919	0.000386714	0.0019254	-
Glyma.18G297100	4829.31	237.496	4.34528	1.41585e-21	1.13928e-19	PF03195:Lateral organ boundaries (LOB) domain
Glyma.02G181800	2238.18	109.806	4.34471	1.8239e-23	1.75787e-21	PF01554:MatE
Glyma.15G071200	2669.51	131.454	4.34187	3.94359e-54	3.6391e-51	PF12143:Protein of unknown function (DUF_B2219)|PF12142:Polyphenol oxidase middle domain|PF00264:Common central domain of tyrosinase
Glyma.15G168800	90.642	4.32626	4.33051	8.80507e-08	1.08459e-06	PF00046:Homeobox domain|PF02183:Homeobox associated leucine zipper
Glyma.05G204800	177.129	8.61029	4.32779	2.67795e-11	6.18783e-10	PF00314:Thaumatin family
Glyma.05G238400	26.3419	1.41186	4.32689	1.23777e-06	1.189e-05	PF13499:EF-hand domain pair|PF13833:EF-hand domain pair
Glyma.03G073778	2498.83	124.467	4.32585	4.88209e-07	5.11135e-06	PF07732:Multicopper oxidase|PF07731:Multicopper oxidase|PF00394:Multicopper oxidase
Glyma.10G028300	44.8334	2.21729	4.32088	5.86742e-10	1.07874e-08	PF00190:Cupin
Glyma.20G135300	217.991	10.9013	4.31862	7.73951e-31	1.57592e-28	PF00860:Permease family
Glyma.16G176600	107.334	5.19607	4.31088	6.73717e-09	1.0249e-07	PF13855:Leucine rich repeat|PF08263:Leucine rich repeat N-terminal domain
Glyma.18G015400	148.681	7.38533	4.28929	6.91654e-24	6.97622e-22	-
Glyma.01G115700	12.4939	0.62026	4.28858	0.000536465	0.00254981	PF03140:Plant protein of unknown function
Glyma.01G239400	43.6008	2.16711	4.28792	7.43743e-10	1.3418e-08	PF07859:alpha/beta hydrolase fold
Glyma.01G134800	12.1221	0.555882	4.28404	0.00126563	0.00534314	-
Glyma.16G080100	662.645	33.7565	4.2821	2.89356e-63	5.45637e-60	PF03094:Mlo family
Glyma.20G169200	4987.25	256.681	4.28038	1.68792e-15	6.8344e-14	PF00141:Peroxidase
Glyma.02G207100	17.9213	0.833822	4.27877	0.000307837	0.00158077	PF00847:AP2 domain
Glyma.12G054200	3977.08	204.939	4.27643	9.46657e-15	3.45602e-13	PF00232:Glycosyl hydrolase family 1
Glyma.14G078000	17.7747	0.833822	4.27323	0.000459357	0.00223852	PF01554:MatE
Glyma.17G030000	1757.95	91.0666	4.2656	7.80699e-48	5.20918e-45	PF00407:Pathogenesis-related protein Bet v I family
Glyma.07G095800	12.5675	0.698832	4.2632	0.00057125	0.00268775	PF07714:Protein tyrosine kinase
Glyma.11G038600	372.492	19.8075	4.25647	4.79023e-30	8.8785e-28	PF06200:tify domain|PF09425:Divergent CCT motif
Glyma.20G177000	159.227	8.33508	4.25239	7.01085e-17	3.38229e-15	PF12146:Serine aminopeptidase, S33
Glyma.12G224000	365.802	19.0782	4.24957	2.17224e-59	3.2487e-56	PF11145:Protein of unknown function (DUF2921)
Glyma.02G058900	12.4407	0.698832	4.24708	0.000885762	0.00393862	PF00046:Homeobox domain
Glyma.02G297200	1568.9	82.6252	4.24498	3.48941e-82	1.68155e-78	PF00069:Protein kinase domain
Glyma.10G109200	200.931	10.5874	4.24405	1.09792e-26	1.49272e-24	PF01657:Salt stress response/antifungal|PF00069:Protein kinase domain
Glyma.13G340500	1551.34	81.9385	4.23833	1.16725e-50	8.88156e-48	PF00153:Mitochondrial carrier protein
Glyma.14G083200	29.3799	1.46828	4.2376	9.11752e-06	7.13268e-05	PF01094:Receptor family ligand binding region|PF00497:Bacterial extracellular solute-binding proteins, family 3|PF00060:Ligand-gated ion channel
Glyma.19G190000	11534.3	614.454	4.23007	7.27652e-34	1.80337e-31	PF13837:Myb/SANT-like DNA-binding domain
Glyma.15G170300	29.8054	1.53265	4.22677	2.72598e-07	3.00529e-06	PF09265:Cytokinin dehydrogenase 1, FAD and cytokinin binding|PF01565:FAD binding domain
Glyma.11G059800	33.5723	1.66764	4.22302	5.71401e-05	0.000363803	PF00657:GDSL-like Lipase/Acylhydrolase
Glyma.02G029400	487.299	25.7959	4.22166	2.12995e-14	7.54723e-13	PF13912:C2H2-type zinc finger
Glyma.05G214800	11.9172	0.62026	4.22046	0.00111645	0.00480181	-
Glyma.13G140400	18.2537	1.02696	4.21806	7.32575e-05	0.00045202	-
Glyma.04G045200	17.1379	0.833822	4.2171	0.000432907	0.0021255	PF00646:F-box domain
Glyma.08G200100	11.8774	0.62026	4.21414	0.000690968	0.00316853	PF03767:HAD superfamily, subfamily IIIB (Acid phosphatase)
Glyma.04G186300	23.6745	1.24052	4.21094	2.18075e-06	1.98284e-05	PF00106:short chain dehydrogenase
Glyma.01G121209	120.183	6.30819	4.20733	9.93757e-13	2.80966e-11	PF03171:2OG-Fe(II) oxygenase superfamily
Glyma.08G235800	676.715	36.4206	4.20364	1.57048e-21	1.25671e-19	PF13855:Leucine rich repeat|PF07714:Protein tyrosine kinase|PF11721:Di-glucose binding within endoplasmic reticulum
Glyma.15G156200	28.6565	1.45408	4.20131	5.17422e-06	4.28838e-05	PF00450:Serine carboxypeptidase
Glyma.17G166100	70.1083	3.69976	4.19751	1.12167e-14	4.06077e-13	PF00657:GDSL-like Lipase/Acylhydrolase
Glyma.09G048700	127.028	6.69273	4.19738	1.06179e-09	1.87656e-08	PF00067:Cytochrome P450
Glyma.05G130900	408.235	22.0473	4.19115	3.5613e-14	1.23046e-12	-
Glyma.13G030300	638.528	35.3119	4.18318	3.99508e-14	1.36326e-12	PF00305:Lipoxygenase|PF01477:PLAT/LH2 domain
Glyma.14G081300	44.381	2.3021	4.18239	1.38093e-06	1.31286e-05	PF01734:Patatin-like phospholipase
Glyma.05G152800	1267.34	69.8195	4.18111	4.9224e-28	7.57055e-26	PF00226:DnaJ domain
Glyma.06G103300	35.08	1.95355	4.18076	1.38361e-08	1.98703e-07	PF00249:Myb-like DNA-binding domain
Glyma.15G241300	40.0023	2.15291	4.17249	6.60447e-08	8.34866e-07	PF02458:Transferase family
Glyma.02G130400	1224.7	67.8248	4.17014	1.16783e-20	8.58473e-19	PF00195:Chalcone and stilbene synthases, N-terminal domain|PF02797:Chalcone and stilbene synthases, C-terminal domain
Glyma.10G193600	60.0012	3.13592	4.16883	6.14984e-08	7.82642e-07	PF02298:Plastocyanin-like domain
Glyma.04G230000	91.7782	5.05485	4.16502	3.93825e-15	1.51424e-13	-
Glyma.18G286800	16.6213	0.833822	4.16342	0.000289059	0.00149711	-
Glyma.06G216600	40.7877	2.33845	4.15946	1.2957e-07	1.53206e-06	PF00641:Zn-finger in Ran binding protein and others
Glyma.18G247600	101.604	5.52455	4.15829	1.79791e-16	8.22543e-15	PF13962:Domain of unknown function
Glyma.01G142900	182.153	10.1305	4.15145	5.40146e-34	1.39444e-31	PF07386:Protein of unknown function (DUF1499)
Glyma.02G042500	757.516	43.2369	4.14378	1.00099e-55	1.08535e-52	PF00187:Chitin recognition protein|PF00182:Chitinase class I
Glyma.18G026500	192.568	10.8871	4.13994	6.90364e-32	1.51221e-29	PF03171:2OG-Fe(II) oxygenase superfamily|PF14226:non-haem dioxygenase in morphine synthesis N-terminal
Glyma.13G046300	8147.34	464.859	4.13129	1.24419e-22	1.11722e-20	PF03195:Lateral organ boundaries (LOB) domain
Glyma.08G189500	15715.6	896.508	4.13085	9.32051e-45	5.38986e-42	PF01477:PLAT/LH2 domain|PF00305:Lipoxygenase
Glyma.07G243500	31257.8	1795.77	4.12141	3.28478e-06	2.87168e-05	PF00407:Pathogenesis-related protein Bet v I family
Glyma.03G050100	390.002	22.543	4.11373	1.66465e-53	1.47342e-50	PF00210:Ferritin-like domain
Glyma.20G210900	221.931	12.5312	4.11199	4.16039e-15	1.59118e-13	PF08541:3-Oxoacyl-[acyl-carrier-protein (ACP)] synthase III C terminal|PF08392:FAE1/Type III polyketide synthase-like protein
Glyma.03G214800	101.509	5.96101	4.10979	4.21649e-12	1.08724e-10	PF12146:Serine aminopeptidase, S33
Glyma.06G264000	161.021	9.33265	4.1086	5.06516e-28	7.76258e-26	-
Glyma.03G143700	4715.74	273.77	4.10572	6.19139e-06	5.0456e-05	PF00067:Cytochrome P450
Glyma.05G162600	165.56	9.66837	4.0985	8.25791e-18	4.42712e-16	PF00230:Major intrinsic protein
Glyma.20G178000	109.69	6.37394	4.09796	3.78438e-14	1.29954e-12	-
Glyma.10G222400	663.457	38.8293	4.09435	2.04188e-11	4.80511e-10	PF00141:Peroxidase
Glyma.13G161500	22.5257	1.39766	4.09388	2.66712e-05	0.000186729	PF03006:Haemolysin-III related
Glyma.14G214500	292.421	17.2898	4.09071	5.66129e-38	1.96428e-35	PF00249:Myb-like DNA-binding domain
Glyma.17G231900	27.782	1.70399	4.08893	1.12961e-06	1.09431e-05	PF00249:Myb-like DNA-binding domain
Glyma.13G200100	32.8514	1.95355	4.08528	1.63082e-08	2.31447e-07	PF00191:Annexin
Glyma.03G242200	1619.19	95.4662	4.08374	2.63531e-59	3.80987e-56	PF00168:C2 domain|PF07002:Copine
Glyma.08G024700	69.9986	4.26361	4.05373	9.47747e-11	1.99634e-09	PF02801:Beta-ketoacyl synthase, C-terminal domain|PF00109:Beta-ketoacyl synthase, N-terminal domain
Glyma.19G153100	77.6892	4.53359	4.05124	9.37473e-11	1.97758e-09	-
Glyma.16G010000	1941.65	116.864	4.05102	3.89119e-36	1.20546e-33	PF06200:tify domain|PF09425:Divergent CCT motif
Glyma.13G303800	53.7596	3.32282	4.04801	7.11886e-11	1.52999e-09	PF07714:Protein tyrosine kinase|PF08276:PAN-like domain|PF01453:D-mannose binding lectin|PF00954:S-locus glycoprotein domain
Glyma.01G204400	554.701	34.202	4.03588	1.20893e-41	5.24325e-39	PF09425:Divergent CCT motif|PF06200:tify domain
Glyma.17G117100	5830.24	355.764	4.03462	1.3548e-24	1.44371e-22	PF03386:Early nodulin 93 ENOD93 protein
Glyma.08G050400	63.0544	3.84271	4.03243	2.12281e-12	5.71144e-11	PF03171:2OG-Fe(II) oxygenase superfamily|PF14226:non-haem dioxygenase in morphine synthesis N-terminal
Glyma.05G124800	2517	153.723	4.02956	1.0644e-18	6.34121e-17	PF08031:Berberine and berberine like|PF01565:FAD binding domain
Glyma.04G075600	36.0025	2.15291	4.02933	1.49315e-05	0.000110852	PF05553:Cotton fibre expressed protein
Glyma.15G087300	30.2751	1.74622	4.02853	1.11465e-05	8.54429e-05	PF00230:Major intrinsic protein
Glyma.05G108400	10.7755	0.713027	4.02811	0.00232601	0.00897338	-
Glyma.02G064300	295.845	17.9443	4.02313	1.82999e-46	1.15027e-43	PF00445:Ribonuclease T2 family
Glyma.10G098400	19.9585	1.11176	4.02043	0.000106898	0.00063035	PF00069:Protein kinase domain
Glyma.20G203700	119.04	7.28633	4.01641	5.76421e-19	3.54107e-17	PF00847:AP2 domain
Glyma.09G253832	53.385	3.3872	4.01359	3.56273e-07	3.83613e-06	PF03492:SAM dependent carboxyl methyltransferase
Glyma.01G153000	3619.93	226.528	3.99896	2.02859e-20	1.4615e-18	PF06749:Protein of unknown function (DUF1218)
Glyma.04G061500	2346.32	147.033	3.99681	2.88259e-26	3.78851e-24	PF03822:NAF domain|PF00069:Protein kinase domain
Glyma.08G031400	2367.26	148.91	3.99183	2.89946e-26	3.79917e-24	PF00642:Zinc finger C-x8-C-x5-C-x3-H type (and similar)
Glyma.15G115200	1788.01	112.531	3.99137	1.81913e-19	1.1811e-17	PF00939:Sodium:sulfate symporter transmembrane region
Glyma.04G183100	11250.3	708.136	3.98933	6.45751e-27	9.06371e-25	PF12174:RCD1-SRO-TAF4 (RST) plant domain
Glyma.01G012200	70.0857	4.33422	3.98252	1.86088e-11	4.40306e-10	PF01764:Lipase (class 3)
Glyma.02G072200	597.804	38.1391	3.97736	1.73325e-28	2.75359e-26	PF00208:Glutamate/Leucine/Phenylalanine/Valine dehydrogenase|PF02812:Glu/Leu/Phe/Val dehydrogenase, dimerisation domain
Glyma.06G080800	182.162	11.4198	3.97438	8.14582e-15	3.0093e-13	-
Glyma.14G049000	1354.36	86.1115	3.97272	1.34813e-24	1.44014e-22	PF14226:non-haem dioxygenase in morphine synthesis N-terminal|PF03171:2OG-Fe(II) oxygenase superfamily
Glyma.08G307400	64.8453	4.04208	3.96861	2.11728e-13	6.57326e-12	PF01453:D-mannose binding lectin|PF00069:Protein kinase domain|PF00954:S-locus glycoprotein domain
Glyma.16G031400	19.9718	1.26891	3.96238	5.40095e-05	0.000346516	PF03106:WRKY DNA -binding domain
Glyma.03G156700	5824.52	379.567	3.93997	7.35845e-30	1.31335e-27	PF01740:STAS domain|PF00916:Sulfate permease family
Glyma.11G074100	245.172	15.7115	3.93526	3.44399e-26	4.45878e-24	PF00067:Cytochrome P450
Glyma.07G184950	1203.69	78.4876	3.93404	2.90643e-19	1.83486e-17	-
Glyma.02G197600	264.972	17.3538	3.93105	1.71633e-30	3.36827e-28	PF03168:Late embryogenesis abundant protein
Glyma.18G210900	54.4356	3.66514	3.92819	1.50624e-11	3.61723e-10	PF00234:Protease inhibitor/seed storage/LTP family
Glyma.06G062000	168.317	10.793	3.92673	8.72163e-25	9.43307e-23	PF03106:WRKY DNA -binding domain
Glyma.08G164800	254.456	16.7401	3.92632	1.22314e-36	3.95887e-34	PF16916:Dimerisation domain of Zinc Transporter|PF01545:Cation efflux family
Glyma.03G112800	38.8434	2.54542	3.9208	1.89711e-07	2.17153e-06	PF00847:AP2 domain
Glyma.04G015700	276.634	18.0367	3.91829	5.62506e-26	7.13347e-24	PF03094:Mlo family
Glyma.01G221200	129.912	8.3981	3.91742	6.15941e-24	6.2562e-22	-
Glyma.20G213500	34.9687	2.43882	3.91711	2.46004e-07	2.74138e-06	PF08100:Dimerisation domain|PF00891:O-methyltransferase
Glyma.11G123400	5748.17	382.349	3.90968	4.44833e-27	6.34633e-25	-
Glyma.03G182500	29.0224	1.95355	3.90703	1.72432e-07	1.99428e-06	PF02338:OTU-like cysteine protease
Glyma.02G303300	1877.09	125.69	3.90065	4.49032e-40	1.7545e-37	PF05691:Raffinose synthase or seed imbibition protein Sip1
Glyma.13G107900	440.128	29.4454	3.89865	4.23119e-34	1.09887e-31	PF02045:CCAAT-binding transcription factor (CBF-B/NF-YA) subunit B
Glyma.06G263900	425.304	28.8916	3.8937	4.30467e-29	7.12586e-27	PF00931:NB-ARC domain|PF01582:TIR domain
Glyma.19G108800	152.441	10.2308	3.89316	3.1923e-14	1.1094e-12	PF02365:No apical meristem (NAM) protein
Glyma.20G032500	958.254	64.4373	3.88707	4.66644e-13	1.38812e-11	PF03124:EXS family|PF03105:SPX domain
Glyma.13G181000	6373.67	431.291	3.88634	3.71238e-42	1.69484e-39	PF12481:Aluminium induced protein
Glyma.02G202000	22.5994	1.3897	3.88443	5.34111e-05	0.000343137	-
Glyma.06G187300	664.941	45.2749	3.8831	1.79655e-57	2.29171e-54	PF01764:Lipase (class 3)
Glyma.12G015300	341.321	23.1567	3.8817	1.83062e-30	3.54446e-28	PF00107:Zinc-binding dehydrogenase|PF08240:Alcohol dehydrogenase GroES-like domain
Glyma.13G094200	180.658	12.4149	3.87813	3.55153e-11	8.02258e-10	PF00188:Cysteine-rich secretory protein family
Glyma.18G247000	65.1843	4.32002	3.87163	6.54974e-14	2.17012e-12	PF00201:UDP-glucoronosyl and UDP-glucosyl transferase
Glyma.16G062500	209.281	14.0514	3.87092	4.00866e-31	8.399e-29	PF01490:Transmembrane amino acid transporter protein
Glyma.01G199800	69.6091	4.74852	3.86122	2.66553e-09	4.38902e-08	PF00067:Cytochrome P450
Glyma.06G109200	20457	1409.08	3.85955	1.812e-39	6.83377e-37	PF00174:Oxidoreductase molybdopterin binding domain|PF00173:Cytochrome b5-like Heme/Steroid binding domain|PF00970:Oxidoreductase FAD-binding domain|PF00175:Oxidoreductase NAD-binding domain|PF03404:Mo-co oxidoreductase dimerisation domain
Glyma.17G109800	63.9211	4.37021	3.84676	9.69526e-10	1.72192e-08	PF03006:Haemolysin-III related
Glyma.13G084000	12284.2	858.55	3.83864	1.56897e-25	1.87977e-23	PF00175:Oxidoreductase NAD-binding domain|PF00173:Cytochrome b5-like Heme/Steroid binding domain|PF00174:Oxidoreductase molybdopterin binding domain|PF00970:Oxidoreductase FAD-binding domain|PF03404:Mo-co oxidoreductase dimerisation domain
Glyma.13G334000	22.1426	1.45408	3.83347	7.68762e-05	0.000471465	-
Glyma.08G339500	20432.2	1437.14	3.82958	6.76581e-22	5.65395e-20	-
Glyma.02G094600	39.1806	2.58004	3.82769	8.55885e-07	8.5374e-06	PF00646:F-box domain
Glyma.16G199900	81.8493	5.55258	3.82749	3.4329e-08	4.58699e-07	-
Glyma.14G010600	1208.01	85.0692	3.82654	3.1166e-32	6.96753e-30	PF00226:DnaJ domain
Glyma.11G009400	36.4	2.57381	3.82263	2.94758e-08	3.98751e-07	PF00249:Myb-like DNA-binding domain
Glyma.18G219200	144.051	10.0955	3.81868	4.70111e-20	3.24668e-18	PF01657:Salt stress response/antifungal|PF07714:Protein tyrosine kinase
Glyma.04G247600	655.788	46.376	3.81642	7.51007e-42	3.32367e-39	PF01546:Peptidase family M20/M25/M40|PF07687:Peptidase dimerisation domain
Glyma.13G076900	9418.7	669.585	3.81471	1.07469e-23	1.05933e-21	PF00394:Multicopper oxidase|PF07731:Multicopper oxidase|PF07732:Multicopper oxidase
Glyma.06G286600	357.618	25.0787	3.81344	1.38588e-29	2.39471e-27	PF00891:O-methyltransferase|PF08100:Dimerisation domain
Glyma.16G195600	1211	85.8608	3.81203	1.91567e-15	7.67171e-14	PF00067:Cytochrome P450
Glyma.02G208600	366.557	25.8776	3.81175	2.05974e-15	8.22589e-14	PF07847:PCO_ADO
Glyma.07G031000	91.0359	6.55288	3.80994	1.09126e-13	3.52938e-12	-
Glyma.08G011300	58.0953	4.10646	3.80891	7.79265e-09	1.1723e-07	PF03106:WRKY DNA -binding domain
Glyma.02G284200	16.9127	1.11176	3.80849	0.0016995	0.00686944	PF00931:NB-ARC domain|PF01582:TIR domain
Glyma.06G298600	4445.36	317.841	3.80594	3.84202e-24	3.96743e-22	-
Glyma.06G310100	748.019	53.4899	3.80293	2.14785e-19	1.38212e-17	PF07859:alpha/beta hydrolase fold
Glyma.11G243100	622.122	44.6992	3.80184	1.17918e-21	9.57418e-20	-
Glyma.14G049500	369.452	26.7037	3.80126	2.33551e-17	1.1945e-15	PF14226:non-haem dioxygenase in morphine synthesis N-terminal|PF03171:2OG-Fe(II) oxygenase superfamily
Glyma.U031204	922.088	66.3599	3.79709	2.86818e-18	1.60926e-16	-
Glyma.13G330800	299.854	21.6312	3.78673	1.49209e-25	1.79261e-23	PF00704:Glycosyl hydrolases family 18
Glyma.12G198100	61.9134	4.44878	3.78518	7.67089e-14	2.52232e-12	PF13947:Wall-associated receptor kinase galacturonan-binding|PF08276:PAN-like domain|PF07714:Protein tyrosine kinase|PF00954:S-locus glycoprotein domain|PF01453:D-mannose binding lectin
Glyma.02G227700	492.004	36.0236	3.77964	4.72261e-17	2.32227e-15	PF07992:Pyridine nucleotide-disulphide oxidoreductase
Glyma.10G290200	133.309	9.40949	3.77835	1.22514e-18	7.2392e-17	PF13912:C2H2-type zinc finger
Glyma.10G253200	79.7835	5.88903	3.77467	8.96528e-14	2.92136e-12	PF00069:Protein kinase domain|PF01657:Salt stress response/antifungal
Glyma.20G099100	65.2834	4.67654	3.77391	4.52537e-12	1.16412e-10	PF13912:C2H2-type zinc finger
Glyma.17G046600	7120.8	520.522	3.77273	1.02976e-34	2.8447e-32	PF00743:Flavin-binding monooxygenase-like
Glyma.06G297600	706.661	51.6755	3.77261	4.83836e-25	5.52223e-23	-
Glyma.12G141900	71.6445	5.28397	3.77168	4.97094e-06	4.13491e-05	PF03358:NADPH-dependent FMN reductase
Glyma.13G236100	341.478	24.9441	3.76808	1.09943e-19	7.3359e-18	-
Glyma.13G285300	5336.31	392.166	3.76514	2.9443e-15	1.15354e-13	PF00067:Cytochrome P450
Glyma.02G026200	30.734	2.31006	3.76178	1.23822e-07	1.4681e-06	PF00931:NB-ARC domain
Glyma.11G046400	425.501	31.3488	3.75875	7.03195e-42	3.14415e-39	PF05678:VQ motif
Glyma.12G218600	940.761	69.5746	3.75659	5.45659e-25	6.17906e-23	-
Glyma.02G062700	38.6971	2.80156	3.75597	5.92972e-08	7.57074e-07	PF02701:Dof domain, zinc finger
Glyma.13G370100	1503.79	112.439	3.74376	1.1518e-36	3.75599e-34	PF03106:WRKY DNA -binding domain
Glyma.08G287500	383.385	28.7747	3.74307	2.43263e-24	2.5423e-22	PF03181:BURP domain
Glyma.12G048000	2914.22	218.77	3.73552	8.36099e-28	1.25476e-25	-
Glyma.03G125000	17.5903	1.41186	3.735	9.48691e-05	0.000567997	PF00249:Myb-like DNA-binding domain
Glyma.11G006400	17.0535	1.26891	3.73497	0.000508486	0.00243659	PF04570:zinc-finger of the FCS-type, C2-C2
Glyma.20G080400	230.468	17.043	3.73402	1.52129e-11	3.65135e-10	-
Glyma.18G298000	37.7756	2.75898	3.73298	9.76262e-07	9.60996e-06	PF07859:alpha/beta hydrolase fold
Glyma.08G121200	12.8526	0.990968	3.72679	0.000517431	0.0024718	PF06955:Xyloglucan endo-transglycosylase (XET) C-terminus|PF00722:Glycosyl hydrolases family 16
Glyma.07G064900	149.73	11.6008	3.72513	2.59064e-15	1.02237e-13	PF05056:Protein of unknown function (DUF674)
Glyma.15G061400	16.5146	1.17614	3.71967	0.000204457	0.00110774	PF00010:Helix-loop-helix DNA-binding domain
Glyma.17G180000	175.193	13.2252	3.71768	1.1265e-12	3.16229e-11	PF00931:NB-ARC domain
Glyma.01G195300	153.528	11.8075	3.71647	3.08178e-23	2.90565e-21	PF05678:VQ motif
Glyma.10G237100	108.325	8.11255	3.71489	5.00918e-16	2.1489e-14	-
Glyma.13G099800	1604.62	122.077	3.71306	4.65261e-48	3.15294e-45	PF14009:Domain of unknown function (DUF4228)
Glyma.08G254400	534.1	40.6233	3.71177	3.54735e-27	5.14555e-25	PF00170:bZIP transcription factor
Glyma.07G087400	53.5618	3.95555	3.71155	0.000488719	0.00236065	PF00171:Aldehyde dehydrogenase family
Glyma.15G048500	46.7261	3.65095	3.70453	8.96881e-09	1.33351e-07	PF00069:Protein kinase domain
Glyma.17G067800	2081.32	160.072	3.70284	5.68175e-34	1.44107e-31	PF00982:Glycosyltransferase family 20|PF02358:Trehalose-phosphatase
Glyma.16G027800	12.6207	0.976773	3.70159	0.00125692	0.00531169	PF01566:Natural resistance-associated macrophage protein
Glyma.18G040900	290.508	22.2657	3.69768	5.51304e-31	1.12786e-28	PF00293:NUDIX domain
Glyma.20G245100	667.845	51.1955	3.69766	3.93626e-14	1.34425e-12	PF01040:UbiA prenyltransferase family
Glyma.13G267500	449.774	34.4404	3.69536	1.73543e-21	1.37099e-19	PF03106:WRKY DNA -binding domain
Glyma.03G117000	54.9787	4.36397	3.69247	5.9459e-10	1.09225e-08	PF00892:EamA-like transporter family
Glyma.05G114800	411.228	31.6894	3.68993	8.59086e-19	5.14633e-17	-
Glyma.07G098900	278.111	21.2214	3.68652	1.68564e-18	9.76075e-17	-
Glyma.19G194000	333.478	25.9748	3.68642	7.94683e-27	1.10469e-24	PF14008:Iron/zinc purple acid phosphatase-like protein C|PF16656:Purple acid Phosphatase, N-terminal domain|PF00149:Calcineurin-like phosphoesterase
Glyma.09G251500	311.385	24.0469	3.68564	6.90304e-28	1.0505e-25	PF05212:Protein of unknown function (DUF707)
Glyma.08G176300	115.733	8.83182	3.68505	6.87769e-10	1.25123e-08	PF03055:Retinal pigment epithelial membrane protein
Glyma.01G143200	12.4741	0.990968	3.68397	0.000743413	0.00337972	PF01137:RNA 3'-terminal phosphate cyclase|PF05189:RNA 3'-terminal phosphate cyclase (RTC), insert domain
Glyma.06G284600	20.8604	1.66141	3.68266	3.96628e-05	0.000264161	PF13639:Ring finger domain
Glyma.03G108000	781.861	60.4932	3.6821	5.93587e-24	6.05752e-22	-
Glyma.09G183400	20.137	1.51846	3.67825	0.000181939	0.00100138	PF00249:Myb-like DNA-binding domain
Glyma.03G093600	1485.14	115.574	3.67793	3.20122e-31	6.7727e-29	PF03094:Mlo family
Glyma.03G125200	12.189	0.912395	3.67718	0.000650391	0.00301066	PF00450:Serine carboxypeptidase
Glyma.13G301900	1492.07	116.749	3.67642	5.55505e-28	8.48338e-26	-
Glyma.06G176200	220.386	17.0447	3.67356	1.1868e-18	7.03179e-17	PF00067:Cytochrome P450
Glyma.02G256900	199.327	15.5058	3.67211	5.66316e-26	7.16084e-24	-
Glyma.11G119900	448.149	35.6145	3.66796	2.11807e-43	1.08074e-40	PF03181:BURP domain
Glyma.19G176600	79.3863	6.3601	3.66571	2.71382e-09	4.46683e-08	PF00481:Protein phosphatase 2C
Glyma.19G190200	323.652	25.4294	3.66309	9.96863e-31	2.01093e-28	PF00069:Protein kinase domain
Glyma.06G303100	530.28	41.8417	3.65761	1.33999e-21	1.08024e-19	-
Glyma.01G124500	905.3	71.6387	3.65721	6.80982e-47	4.40819e-44	PF00210:Ferritin-like domain
Glyma.03G185500	321.05	25.3165	3.65695	0.000413443	0.00204184	PF00194:Eukaryotic-type carbonic anhydrase
Glyma.17G043700	188.219	14.6703	3.65469	2.18469e-16	9.85973e-15	PF09425:Divergent CCT motif|PF06200:tify domain
Glyma.08G024800	24.027	1.86078	3.65452	1.61436e-05	0.000119035	PF13639:Ring finger domain
Glyma.12G197900	441.731	34.9237	3.65449	8.90655e-14	2.90878e-12	PF13833:EF-hand domain pair
Glyma.01G005000	4272.06	340.167	3.65057	1.67607e-23	1.6226e-21	PF00642:Zinc finger C-x8-C-x5-C-x3-H type (and similar)
Glyma.09G110700	103.927	8.19113	3.64922	6.08898e-15	2.28645e-13	PF00139:Legume lectin domain|PF00069:Protein kinase domain
Glyma.11G142500	142.882	11.1699	3.6468	1.70511e-11	4.06107e-10	PF13912:C2H2-type zinc finger
Glyma.04G005200	20.6627	1.72579	3.64672	6.48942e-05	0.000407018	PF05653:Magnesium transporter NIPA
Glyma.10G265000	175.429	13.888	3.64536	7.43605e-21	5.54139e-19	-
Glyma.01G004900	31.021	2.38067	3.64424	3.39209e-05	0.00023081	PF00249:Myb-like DNA-binding domain
Glyma.11G017500	101.833	8.01979	3.64286	5.70521e-10	1.0518e-08	-
Glyma.12G048100	639.105	50.8559	3.64221	3.17909e-20	2.23108e-18	-
Glyma.09G145600	153.882	12.3993	3.64199	9.06654e-18	4.84267e-16	PF08263:Leucine rich repeat N-terminal domain|PF13855:Leucine rich repeat
Glyma.17G039900	833.926	66.5137	3.6419	8.69384e-25	9.42652e-23	PF04398:Protein of unknown function, DUF538
Glyma.13G149700	7254.97	581.821	3.63996	5.96725e-29	9.80324e-27	PF13837:Myb/SANT-like DNA-binding domain
Glyma.04G024700	24.703	2.06811	3.63993	1.96243e-05	0.000141996	-
Glyma.03G184800	350.712	28.0468	3.63895	5.09102e-31	1.05144e-28	PF01842:ACT domain
Glyma.10G028100	118.94	9.46764	3.63709	4.68094e-16	2.01206e-14	PF14368:Probable lipid transfer
Glyma.12G200800	274.478	22.2536	3.63544	9.60568e-16	3.98287e-14	-
Glyma.06G019500	453.874	36.277	3.63412	7.02559e-17	3.38563e-15	PF01490:Transmembrane amino acid transporter protein
Glyma.01G179600	797.636	64.1881	3.63267	0.00133687	0.00559935	PF00067:Cytochrome P450
Glyma.06G297900	482.037	38.9144	3.63028	6.50008e-17	3.15694e-15	-
Glyma.18G225400	40.0621	3.27264	3.63011	5.62771e-08	7.21488e-07	PF00168:C2 domain
Glyma.18G054100	736.029	59.0754	3.62969	1.11498e-25	1.35837e-23	PF00069:Protein kinase domain
Glyma.19G096100	331.22	26.5556	3.62872	8.52937e-15	3.1403e-13	PF02458:Transferase family
Glyma.12G199800	39.4521	3.14388	3.62789	2.27508e-08	3.15955e-07	PF02458:Transferase family
Glyma.03G159800	27.7752	2.23149	3.62734	3.95081e-07	4.2132e-06	PF00847:AP2 domain
Glyma.08G110340	15.751	1.26891	3.62393	0.00102671	0.00446857	PF00195:Chalcone and stilbene synthases, N-terminal domain|PF02797:Chalcone and stilbene synthases, C-terminal domain
Glyma.15G161500	18.625	1.3897	3.61964	0.000567217	0.00267283	PF07714:Protein tyrosine kinase
Glyma.17G174100	32.7445	2.50147	3.61736	0.000157092	0.000882202	PF01764:Lipase (class 3)
Glyma.06G170300	258.074	21.1362	3.61606	6.04591e-07	6.22105e-06	PF14008:Iron/zinc purple acid phosphatase-like protein C|PF00149:Calcineurin-like phosphoesterase|PF16656:Purple acid Phosphatase, N-terminal domain
Glyma.13G122766	23.7053	1.93935	3.6154	0.000735049	0.00334575	PF00847:AP2 domain
Glyma.15G238500	321.245	26.4188	3.60905	5.03338e-11	1.11209e-09	PF00191:Annexin
Glyma.16G043500	14.9429	1.11176	3.60899	0.000862862	0.00385052	PF01150:GDA1/CD39 (nucleoside phosphatase) family
Glyma.07G139300	430.69	35.3972	3.6081	1.18723e-20	8.71259e-19	-
Glyma.19G187000	33.9869	2.65861	3.6061	4.82309e-06	4.02816e-05	PF00201:UDP-glucoronosyl and UDP-glucosyl transferase
Glyma.13G154000	337.297	27.4621	3.60458	2.949e-41	1.25393e-38	PF13417:Glutathione S-transferase, N-terminal domain
Glyma.03G260100	229.94	18.5348	3.60397	9.13139e-28	1.36565e-25	PF16594:Putative AtpZ or ATP-synthase-associated
Glyma.15G065900	31.8502	2.70256	3.6033	9.06214e-07	8.99391e-06	PF00643:B-box zinc finger
Glyma.15G005600	31.5714	2.66657	3.60041	2.78195e-07	3.06311e-06	-
Glyma.13G173300	19.2418	1.54685	3.59772	4.97459e-05	0.000322597	PF08100:Dimerisation domain|PF00891:O-methyltransferase
Glyma.12G030700	113.807	9.42642	3.59726	9.29151e-09	1.37584e-07	PF00226:DnaJ domain
Glyma.02G124300	30.6939	2.48104	3.59451	1.7041e-06	1.58568e-05	PF00249:Myb-like DNA-binding domain
Glyma.16G020500	39.0967	3.27264	3.59249	1.59908e-07	1.86135e-06	PF14215:bHLH-MYC and R2R3-MYB transcription factors N-terminal|PF00010:Helix-loop-helix DNA-binding domain
Glyma.06G258000	236.27	19.6345	3.58917	3.82135e-31	8.04543e-29	PF13833:EF-hand domain pair
Glyma.13G227132	26.7805	2.1813	3.58591	2.39721e-06	2.15928e-05	PF00892:EamA-like transporter family
Glyma.13G045700	163.103	13.3287	3.58483	2.27129e-07	2.54807e-06	PF01238:Phosphomannose isomerase type I
Glyma.15G026000	86.6019	7.34448	3.58465	3.47142e-11	7.86582e-10	PF12023:Domain of unknown function (DUF3511)
Glyma.07G088200	83.8907	6.94265	3.57359	1.63695e-05	0.000120475	PF01740:STAS domain|PF00916:Sulfate permease family
Glyma.20G196400	22.0155	1.73202	3.57152	0.000104956	0.000620422	PF00847:AP2 domain
Glyma.12G218300	11107	935.32	3.56945	1.65692e-22	1.46958e-20	PF12609:Wound-induced protein
Glyma.07G237300	33.0759	2.64442	3.56458	1.74924e-06	1.62415e-05	PF04043:Plant invertase/pectin methylesterase inhibitor
Glyma.13G006700	713.987	60.3315	3.5581	5.95951e-21	4.49288e-19	PF00293:NUDIX domain
Glyma.14G010550	18.1219	1.46828	3.55657	0.00167006	0.00676897	-
Glyma.03G250800	1271.3	108.189	3.55582	1.46239e-34	4.01427e-32	PF01212:Beta-eliminating lyase
Glyma.02G018700	21.2994	1.66764	3.55469	0.000302578	0.00155643	PF00232:Glycosyl hydrolase family 1
Glyma.18G056400	120.817	10.3752	3.55437	2.67779e-07	2.95743e-06	PF07107:Wound-induced protein WI12
Glyma.15G054500	278.839	23.6319	3.55191	1.55214e-08	2.20932e-07	PF00201:UDP-glucoronosyl and UDP-glucosyl transferase
Glyma.14G038200	520.138	44.0368	3.55185	1.87857e-10	3.75117e-09	PF16845:Aspartic acid proteinase inhibitor
Glyma.07G006500	299.629	25.3577	3.54479	4.85553e-21	3.69455e-19	PF00916:Sulfate permease family|PF01740:STAS domain
Glyma.09G041750	99.8228	8.38253	3.54279	7.20467e-08	9.04672e-07	-
Glyma.01G134600	2730.94	234.477	3.53972	5.70685e-14	1.91277e-12	PF01040:UbiA prenyltransferase family
Glyma.07G092700	24.4566	2.02416	3.53734	0.00258499	0.00982849	-
Glyma.10G281800	19.215	1.72579	3.53727	0.000254796	0.00134274	PF14215:bHLH-MYC and R2R3-MYB transcription factors N-terminal|PF00010:Helix-loop-helix DNA-binding domain
Glyma.10G028200	30.3556	2.71676	3.53507	6.7179e-07	6.83627e-06	PF14368:Probable lipid transfer
Glyma.01G036600	2371.48	204.153	3.53446	4.99838e-81	2.16785e-77	PF13912:C2H2-type zinc finger
Glyma.19G151300	4116.33	356.357	3.5306	2.02633e-13	6.31803e-12	PF03018:Dirigent-like protein
Glyma.15G013300	5401.02	468.489	3.52738	1.44548e-29	2.48777e-27	PF01344:Kelch motif|PF00646:F-box domain
Glyma.12G233100	679.639	58.578	3.52659	1.41978e-22	1.26963e-20	PF11721:Di-glucose binding within endoplasmic reticulum|PF07714:Protein tyrosine kinase
Glyma.01G135700	11.1874	0.990968	3.52464	0.00156945	0.00642278	-
Glyma.07G006900	29.3073	2.52362	3.51981	1.14685e-06	1.10977e-05	PF01477:PLAT/LH2 domain|PF00305:Lipoxygenase
Glyma.09G130900	32.7245	2.81576	3.51406	7.09419e-07	7.18888e-06	PF00403:Heavy-metal-associated domain
Glyma.14G028300	17.2113	1.3897	3.51087	0.00115633	0.00495123	PF01553:Acyltransferase
Glyma.08G180100	28.6186	2.44505	3.50594	2.15571e-05	0.000154079	PF00226:DnaJ domain
Glyma.11G250400	63.3844	5.72565	3.50309	1.74942e-09	2.97545e-08	PF02301:HORMA domain
Glyma.10G281900	40.8009	3.65095	3.50214	3.94008e-06	3.3672e-05	PF02298:Plastocyanin-like domain
Glyma.13G224000	227.861	20.2987	3.50068	1.30042e-27	1.91188e-25	PF00012:Hsp70 protein
Glyma.10G056000	104.744	9.39839	3.49734	4.19924e-09	6.6835e-08	PF02519:Auxin responsive protein
Glyma.14G059800	53.938	4.71253	3.49616	4.0674e-09	6.49034e-08	-
Glyma.12G015500	185.732	16.2185	3.49508	4.00685e-23	3.70535e-21	PF00107:Zinc-binding dehydrogenase
Glyma.01G108200	2439.38	216.774	3.49136	4.72583e-05	0.000308541	PF07731:Multicopper oxidase|PF00394:Multicopper oxidase|PF07732:Multicopper oxidase
Glyma.17G224800	35.9702	3.17987	3.48721	1.05978e-07	1.28033e-06	PF03106:WRKY DNA -binding domain
Glyma.01G165000	52.3452	4.45501	3.48624	3.54568e-09	5.70823e-08	PF07748:Glycosyl hydrolases family 38 C-terminal domain|PF01074:Glycosyl hydrolases family 38 N-terminal domain|PF09261:Alpha mannosidase middle domain
Glyma.12G105400	39.8506	3.60736	3.48209	6.8803e-07	6.98678e-06	PF00249:Myb-like DNA-binding domain
Glyma.09G028000	229.552	20.5839	3.47857	5.81403e-26	7.33024e-24	PF13802:Galactose mutarotase-like|PF01055:Glycosyl hydrolases family 31|PF16863:N-terminal barrel of NtMGAM and CtMGAM, maltase-glucoamylase
Glyma.14G048000	618.186	55.7601	3.47799	3.58831e-19	2.24249e-17	PF00082:Subtilase family|PF05922:Peptidase inhibitor I9
Glyma.04G004100	17.882	1.59703	3.47793	5.69725e-05	0.000363002	PF00249:Myb-like DNA-binding domain
Glyma.10G172700	3992.94	359.199	3.47601	1.5184e-30	2.99338e-28	PF01053:Cys/Met metabolism PLP-dependent enzyme
Glyma.12G187600	32.5725	2.9805	3.47418	1.65986e-06	1.54817e-05	PF03168:Late embryogenesis abundant protein
Glyma.01G202000	690.197	62.3362	3.46982	6.93417e-30	1.24789e-27	PF13419:Haloacid dehalogenase-like hydrolase
Glyma.10G243800	116.844	10.3503	3.46841	1.32855e-10	2.73212e-09	PF00504:Chlorophyll A-B binding protein
Glyma.06G297400	18.2534	1.72579	3.46787	0.000161846	0.000905031	-
Glyma.07G243600	3235.59	292.678	3.46409	1.33357e-36	4.28432e-34	PF00407:Pathogenesis-related protein Bet v I family
Glyma.20G247900	29.154	2.68837	3.46322	0.000558375	0.00263534	-
Glyma.03G189800	69.75	6.25178	3.45687	3.41626e-11	7.74524e-10	PF00069:Protein kinase domain
Glyma.08G016900	565.574	51.1567	3.45578	1.94693e-21	1.53249e-19	PF05920:Homeobox KN domain|PF07526:Associated with HOX
Glyma.08G339300	161.586	14.5647	3.45397	1.54673e-12	4.24578e-11	-
Glyma.18G054000	1877.64	171.586	3.45296	3.37593e-13	1.02175e-11	PF01357:Pollen allergen|PF03330:Lytic transglycolase
Glyma.06G024800	42.3997	3.90709	3.45097	2.83324e-09	4.64788e-08	-
Glyma.10G196900	63.0753	5.73188	3.44978	2.10433e-12	5.66523e-11	PF13968:Domain of unknown function (DUF4220)|PF04578:Protein of unknown function, DUF594
Glyma.17G147600	292.791	26.7765	3.44722	5.62795e-09	8.70816e-08	PF01357:Pollen allergen|PF03330:Lytic transglycolase
Glyma.20G129300	21.6445	2.06811	3.44559	0.000106688	0.000629304	PF03629:Carbohydrate esterase, sialic acid-specific acetylesterase
Glyma.09G198900	454.252	41.3398	3.44487	1.10518e-26	1.4979e-24	PF03018:Dirigent-like protein
Glyma.12G017400	10.4902	0.962579	3.44215	0.00228379	0.00883194	PF03127:GAT domain|PF00790:VHS domain
Glyma.20G157900	167.236	15.5162	3.43823	3.82136e-10	7.29793e-09	PF00249:Myb-like DNA-binding domain
Glyma.13G263800	1232.19	113.43	3.43596	2.6564e-27	3.87915e-25	PF14226:non-haem dioxygenase in morphine synthesis N-terminal|PF03171:2OG-Fe(II) oxygenase superfamily
Glyma.19G094100	849.269	78.2655	3.43352	3.17366e-20	2.23087e-18	PF03106:WRKY DNA -binding domain
Glyma.17G113900	6520.88	604.551	3.4312	9.88142e-28	1.47274e-25	PF12937:F-box-like
Glyma.01G238800	11793.7	1093.43	3.43052	1.26296e-35	3.62754e-33	PF00083:Sugar (and other) transporter
Glyma.07G137902	27.8214	2.6022	3.42718	3.48082e-05	0.000236106	-
Glyma.01G024000	5776.6	537.29	3.42681	3.25905e-39	1.20811e-36	PF00153:Mitochondrial carrier protein
Glyma.08G110420	668.239	62.1729	3.42244	3.56124e-27	5.14849e-25	PF02797:Chalcone and stilbene synthases, C-terminal domain|PF00195:Chalcone and stilbene synthases, N-terminal domain
Glyma.16G053300	343.644	31.8376	3.42108	2.73101e-20	1.93857e-18	PF02458:Transferase family
Glyma.02G000800	332.43	30.796	3.41974	9.80988e-15	3.57233e-13	-
Glyma.18G201900	320.108	29.7459	3.41804	5.92431e-09	9.13414e-08	PF14226:non-haem dioxygenase in morphine synthesis N-terminal
Glyma.01G241700	805.059	75.0014	3.41477	9.32147e-27	1.28343e-24	-
Glyma.10G165800	186.153	17.3213	3.41384	5.83953e-07	6.02728e-06	PF00249:Myb-like DNA-binding domain
Glyma.07G146800	57.3448	5.22446	3.41301	6.10934e-05	0.000385969	PF01553:Acyltransferase|PF12710:haloacid dehalogenase-like hydrolase
Glyma.17G137300	6521.79	612.989	3.41178	2.04248e-20	1.46735e-18	PF14368:Probable lipid transfer
Glyma.18G255500	143.657	13.2726	3.41148	1.52748e-09	2.62163e-08	-
Glyma.04G054600	546.697	51.5267	3.40912	6.89628e-24	6.97199e-22	PF00153:Mitochondrial carrier protein
Glyma.19G187500	48.0194	4.59173	3.40637	5.77114e-11	1.26223e-09	PF00201:UDP-glucoronosyl and UDP-glucosyl transferase
Glyma.13G233400	75.9017	7.25171	3.40425	8.06384e-11	1.71608e-09	PF01094:Receptor family ligand binding region|PF00497:Bacterial extracellular solute-binding proteins, family 3|PF00060:Ligand-gated ion channel
Glyma.18G139700	30.2889	2.82336	3.40265	1.12831e-05	8.63984e-05	PF00378:Enoyl-CoA hydratase/isomerase
Glyma.05G237100	613.153	57.6836	3.40215	6.37496e-51	4.9373e-48	PF00069:Protein kinase domain|PF14380:Wall-associated receptor kinase C-terminal
Glyma.12G037602	13.516	1.25471	3.40192	0.000326331	0.00166197	-
Glyma.19G018300	19.7916	1.8106	3.39911	0.000383274	0.0019114	PF00067:Cytochrome P450
Glyma.04G054200	21.8621	1.94559	3.39898	0.00197849	0.00782643	PF03106:WRKY DNA -binding domain
Glyma.18G199100	10.1655	0.976773	3.3916	0.00223671	0.00867696	PF00069:Protein kinase domain
Glyma.13G033500	30.2911	2.86594	3.39147	2.82443e-06	2.50354e-05	PF07714:Protein tyrosine kinase|PF13947:Wall-associated receptor kinase galacturonan-binding
Glyma.11G220900	16.8866	1.62542	3.38879	0.000136369	0.000779346	PF00139:Legume lectin domain|PF00069:Protein kinase domain
Glyma.12G185300	13.5228	1.31909	3.38396	0.00039057	0.00194272	-
Glyma.06G102300	1417.06	135.44	3.38328	1.64488e-20	1.19698e-18	PF00201:UDP-glucoronosyl and UDP-glucosyl transferase
Glyma.12G221600	23.4694	2.25988	3.37926	7.37658e-05	0.000454574	PF01582:TIR domain
Glyma.02G166800	709.265	68.805	3.36972	3.56004e-24	3.7027e-22	PF07859:alpha/beta hydrolase fold
Glyma.16G008700	1184.09	114.545	3.36966	1.92434e-56	2.19633e-53	PF00305:Lipoxygenase|PF01477:PLAT/LH2 domain
Glyma.06G088300	100.599	9.90409	3.36267	3.58365e-14	1.2355e-12	PF01490:Transmembrane amino acid transporter protein
Glyma.07G027500	173.636	17.0194	3.36116	1.58672e-18	9.23729e-17	PF03140:Plant protein of unknown function
Glyma.11G097000	352.99	34.429	3.36108	5.67799e-17	2.76697e-15	PF01490:Transmembrane amino acid transporter protein
Glyma.07G254000	26.4555	2.57381	3.36062	1.74882e-06	1.62415e-05	PF01536:Adenosylmethionine decarboxylase
Glyma.13G147600	629.172	60.877	3.35952	1.50552e-15	6.13106e-14	PF03171:2OG-Fe(II) oxygenase superfamily|PF14226:non-haem dioxygenase in morphine synthesis N-terminal
Glyma.17G222500	13.0907	1.26891	3.3567	0.00196537	0.00778308	PF03106:WRKY DNA -binding domain
Glyma.15G021400	12.8126	1.17614	3.35619	0.00112622	0.00483904	PF12819:Carbohydrate-binding protein of the ER|PF07714:Protein tyrosine kinase
Glyma.12G200500	2627.8	256.454	3.35596	3.09642e-23	2.91312e-21	-
Glyma.17G005900	29.9433	2.9729	3.35117	0.000135136	0.000773116	PF01190:Pollen proteins Ole e I like
Glyma.19G026000	19.0703	1.7964	3.34427	0.000322361	0.00164407	PF00847:AP2 domain
Glyma.16G055900	1108.53	109.55	3.33908	4.78469e-26	6.12143e-24	PF00141:Peroxidase
Glyma.03G016000	245.668	23.9946	3.33886	8.78607e-12	2.17129e-10	PF00168:C2 domain
Glyma.12G218651	19.0772	1.82479	3.33826	0.000408764	0.00202172	-
Glyma.04G031700	51.9691	5.12582	3.33814	8.36108e-09	1.25087e-07	-
Glyma.10G154400	155.31	15.3425	3.33429	2.90974e-25	3.37429e-23	PF00703:Glycosyl hydrolases family 2
Glyma.05G040100	980.086	96.9364	3.33398	4.21897e-18	2.33394e-16	PF00106:short chain dehydrogenase
Glyma.17G257200	410.047	40.6368	3.3319	4.12522e-39	1.50349e-36	PF03641:Possible lysine decarboxylase
Glyma.05G066600	19.5737	2.01792	3.32352	3.44875e-05	0.000234129	PF13520:Amino acid permease|PF13906:C-terminus of AA_permease
Glyma.18G250100	456.67	45.4453	3.32154	1.92945e-16	8.7717e-15	PF05922:Peptidase inhibitor I9|PF00082:Subtilase family
Glyma.19G032600	25.6586	2.55961	3.32001	4.32067e-06	3.65072e-05	PF13229:Right handed beta helix region
Glyma.16G008500	7367.81	737.982	3.3192	5.90778e-20	4.02239e-18	PF07714:Protein tyrosine kinase
Glyma.20G242000	101.414	9.97161	3.31862	9.36512e-06	7.30661e-05	PF01061:ABC-2 type transporter|PF00005:ABC transporter
Glyma.18G270600	489.887	49.2041	3.31536	1.02958e-10	2.15616e-09	PF07714:Protein tyrosine kinase|PF12819:Carbohydrate-binding protein of the ER
Glyma.18G238100	28.6764	2.88014	3.3125	3.06433e-05	0.00021136	PF00155:Aminotransferase class I and II
Glyma.18G096700	388.801	38.7653	3.31178	1.67861e-16	7.72855e-15	-
Glyma.16G064200	53.4662	5.23865	3.30413	3.54999e-05	0.000240273	PF00069:Protein kinase domain|PF08263:Leucine rich repeat N-terminal domain|PF13855:Leucine rich repeat
Glyma.13G266000	40.6015	3.96351	3.30352	7.53847e-09	1.13722e-07	PF11721:Di-glucose binding within endoplasmic reticulum|PF00069:Protein kinase domain
Glyma.04G218700	53.2731	5.31099	3.30194	1.46394e-09	2.51955e-08	PF03106:WRKY DNA -binding domain
Glyma.16G100100	68.3172	6.72249	3.3014	1.62239e-11	3.87685e-10	PF14368:Probable lipid transfer
Glyma.03G090500	18.2867	1.73202	3.29962	0.000232052	0.0012364	PF00069:Protein kinase domain|PF01453:D-mannose binding lectin
Glyma.10G010000	274.618	27.7657	3.29606	1.01638e-10	2.13056e-09	PF00295:Glycosyl hydrolases family 28
Glyma.06G099501	818.041	82.962	3.29447	1.87714e-15	7.54527e-14	-
Glyma.03G171500	512.76	52.0356	3.29434	8.5325e-09	1.27301e-07	PF00999:Sodium/hydrogen exchanger family
Glyma.07G125600	2429.24	247.932	3.29291	6.86468e-19	4.14663e-17	-
Glyma.10G246800	85.133	8.47494	3.2927	5.09255e-06	4.22473e-05	PF14368:Probable lipid transfer
Glyma.07G094500	51.7877	5.12546	3.28786	6.34636e-08	8.05289e-07	PF07714:Protein tyrosine kinase|PF14380:Wall-associated receptor kinase C-terminal|PF13947:Wall-associated receptor kinase galacturonan-binding
Glyma.17G078700	885.856	90.7508	3.28772	2.9229e-16	1.3002e-14	PF01336:OB-fold nucleic acid binding domain|PF16900:Replication protein A OB domain|PF04057:Replication factor-A protein 1, N-terminal domain|PF08646:Replication factor-A C terminal domain
Glyma.14G067200	73.5162	7.38361	3.2828	0.000495166	0.00238727	PF12710:haloacid dehalogenase-like hydrolase|PF01553:Acyltransferase
Glyma.12G033400	69.0799	7.16554	3.28054	5.55077e-14	1.86333e-12	PF13920:Zinc finger, C3HC4 type (RING finger)
Glyma.12G144100	58.0906	5.82429	3.27853	1.07881e-09	1.90432e-08	PF00954:S-locus glycoprotein domain|PF07714:Protein tyrosine kinase|PF08276:PAN-like domain|PF01453:D-mannose binding lectin
Glyma.20G221700	12.1756	1.19034	3.27654	0.00135729	0.00567229	PF05899:Protein of unknown function (DUF861)
Glyma.13G033400	157.64	16.4223	3.27381	4.79478e-08	6.23738e-07	PF00069:Protein kinase domain|PF13947:Wall-associated receptor kinase galacturonan-binding
Glyma.13G101500	1742.61	180.332	3.27339	3.03295e-30	5.66991e-28	-
Glyma.13G116100	212.133	21.6202	3.27262	3.47908e-11	7.87532e-10	PF09425:Divergent CCT motif|PF06200:tify domain
Glyma.06G147100	39.9643	4.05628	3.27012	8.45757e-09	1.26357e-07	PF03106:WRKY DNA -binding domain
Glyma.01G151000	469.842	48.513	3.26899	1.82599e-17	9.41667e-16	-
Glyma.05G240200	863.762	89.5001	3.26859	2.59904e-19	1.64799e-17	PF01823:MAC/Perforin domain
Glyma.17G238300	782.604	80.8728	3.26848	6.92444e-14	2.28728e-12	PF03140:Plant protein of unknown function
Glyma.01G127200	14633.7	1522.51	3.26464	5.63359e-22	4.73516e-20	PF03018:Dirigent-like protein
Glyma.20G140000	166.48	17.1375	3.262	1.76146e-16	8.09281e-15	PF01657:Salt stress response/antifungal
Glyma.09G077700	132.795	14.0407	3.26166	4.02253e-08	5.30277e-07	-
Glyma.10G275200	385.666	40.272	3.25135	4.13776e-22	3.51192e-20	PF08718:Glycolipid transfer protein (GLTP)
Glyma.13G231900	402.968	42.0476	3.24882	6.57937e-30	1.18898e-27	-
Glyma.02G010000	24.2977	2.53782	3.24842	4.39934e-05	0.000289736	-
Glyma.20G145100	882.667	93.4447	3.24256	1.24758e-12	3.47075e-11	PF02727:Copper amine oxidase, N2 domain|PF01179:Copper amine oxidase, enzyme domain|PF02728:Copper amine oxidase, N3 domain
Glyma.05G200101	81.6612	8.53345	3.24197	4.71745e-15	1.78691e-13	PF00847:AP2 domain
Glyma.15G268300	305.473	32.3259	3.24189	3.46902e-21	2.67238e-19	PF05678:VQ motif
Glyma.11G163100	53.5633	5.61073	3.2417	7.11575e-05	0.00044048	PF07107:Wound-induced protein WI12
Glyma.08G339200	18.3338	1.95355	3.24117	7.46911e-05	0.00045995	PF02362:B3 DNA binding domain
Glyma.19G020700	607.287	64.5352	3.23979	1.84539e-23	1.77464e-21	PF01263:Aldose 1-epimerase
Glyma.12G223500	31.6088	3.2003	3.23907	0.000109999	0.000646007	PF01221:Dynein light chain type 1
Glyma.07G215600	11.8039	1.17614	3.23765	0.00168199	0.00680753	PF04669:Polysaccharide biosynthesis
Glyma.11G129300	2818.15	299.032	3.23449	3.29705e-15	1.28248e-13	PF00232:Glycosyl hydrolase family 1
Glyma.06G263100	317.233	33.9102	3.23442	1.89253e-10	3.7773e-09	PF00232:Glycosyl hydrolase family 1
Glyma.11G060500	6682.38	710.349	3.2333	6.66145e-19	4.04641e-17	-
Glyma.14G117300	122.455	13.004	3.22423	1.72842e-16	7.94943e-15	-
Glyma.13G029200	46.6781	4.8977	3.2226	8.90516e-06	6.98925e-05	PF00450:Serine carboxypeptidase
Glyma.19G018700	291.031	31.4073	3.21796	1.94502e-18	1.1129e-16	PF00004:ATPase family associated with various cellular activities (AAA)|PF14363:Domain associated at C-terminal with AAA
Glyma.11G215700	2401.16	258.045	3.21585	3.70521e-26	4.7544e-24	PF00293:NUDIX domain
Glyma.17G053700	53.2549	5.65331	3.21404	7.68484e-10	1.38528e-08	PF00447:HSF-type DNA-binding
Glyma.14G212700	326.378	34.925	3.21348	1.02211e-26	1.40285e-24	PF14543:Xylanase inhibitor N-terminal|PF14541:Xylanase inhibitor C-terminal
Glyma.15G012000	676.889	72.9822	3.21229	5.82321e-25	6.54296e-23	PF00005:ABC transporter|PF14510:ABC-transporter extracellular N-terminal|PF01061:ABC-2 type transporter|PF08370:Plant PDR ABC transporter associated
Glyma.04G246400	245.548	26.2912	3.21134	1.62283e-18	9.4348e-17	PF01490:Transmembrane amino acid transporter protein
Glyma.07G093900	254.636	27.4635	3.20894	4.03716e-19	2.51574e-17	PF07887:Calmodulin binding protein-like
Glyma.04G244100	19.9589	2.02416	3.20804	0.000193555	0.00105673	PF00069:Protein kinase domain|PF13947:Wall-associated receptor kinase galacturonan-binding
Glyma.06G141600	103.653	11.236	3.20486	1.07468e-12	3.02074e-11	-
Glyma.08G204300	3482.31	377.79	3.20298	1.09326e-38	3.92507e-36	PF00501:AMP-binding enzyme|PF13193:AMP-binding enzyme C-terminal domain
Glyma.02G159200	59.0127	6.38813	3.20162	1.0929e-10	2.27817e-09	PF00106:short chain dehydrogenase
Glyma.14G040000	52.8028	5.73948	3.19397	1.96449e-08	2.75735e-07	PF00069:Protein kinase domain
Glyma.04G010900	15.023	1.6898	3.18992	0.0021191	0.00830371	PF03492:SAM dependent carboxyl methyltransferase
Glyma.10G212300	23.6747	2.66657	3.18658	5.22749e-06	4.32592e-05	PF03094:Mlo family
Glyma.13G222100	22.7859	2.41666	3.18429	0.000147532	0.000835107	PF14226:non-haem dioxygenase in morphine synthesis N-terminal|PF03171:2OG-Fe(II) oxygenase superfamily
Glyma.13G231800	75.8552	8.33508	3.18299	5.52027e-08	7.09812e-07	PF00657:GDSL-like Lipase/Acylhydrolase
Glyma.13G200000	127.106	14.1961	3.18163	6.54159e-18	3.5376e-16	PF00191:Annexin
Glyma.05G068000	1372.08	150.82	3.18104	1.06943e-57	1.40552e-54	PF01373:Glycosyl hydrolase family 14
Glyma.18G277800	180.882	19.8259	3.17855	3.81546e-15	1.47094e-13	-
Glyma.09G050733	24.5386	2.80952	3.17703	0.00103696	0.00450598	-
Glyma.02G064400	442.618	49.4177	3.17227	6.96314e-41	2.79628e-38	PF00445:Ribonuclease T2 family
Glyma.02G155550	119.797	13.1027	3.17048	1.5465e-08	2.20201e-07	-
Glyma.06G021200	11.4789	1.25471	3.16757	0.00119859	0.00510204	PF13905:Thioredoxin-like|PF03107:C1 domain
Glyma.05G010800	590.537	65.902	3.16416	1.21641e-19	8.07915e-18	PF03330:Lytic transglycolase
Glyma.12G030600	1587.33	177.122	3.16333	2.53557e-34	6.7055e-32	PF00388:Phosphatidylinositol-specific phospholipase C, X domain
Glyma.02G109100	81.1869	9.0765	3.16311	1.26922e-06	1.21544e-05	PF03330:Lytic transglycolase|PF01357:Pollen allergen
Glyma.01G172700	3818.32	426.463	3.16158	3.33454e-29	5.60551e-27	PF05368:NmrA-like family
Glyma.01G181800	1172.71	131.201	3.15885	3.20387e-14	1.11164e-12	PF00067:Cytochrome P450
Glyma.20G137400	16.9067	1.8106	3.15814	0.000135858	0.000776838	PF01657:Salt stress response/antifungal|PF00069:Protein kinase domain
Glyma.04G223200	184.65	20.4949	3.15683	2.91638e-13	8.93264e-12	PF03106:WRKY DNA -binding domain
Glyma.08G039200	2270.26	254.924	3.15549	1.39602e-08	2.00287e-07	PF00171:Aldehyde dehydrogenase family
Glyma.11G082500	761.278	86.2051	3.14548	9.04902e-17	4.30807e-15	PF13716:Divergent CRAL/TRIO domain
Glyma.08G202200	31.5444	3.61496	3.14468	4.1292e-07	4.38726e-06	-
Glyma.07G076400	624.674	70.4879	3.1436	4.17051e-21	3.19883e-19	-
Glyma.09G037100	107.677	12.1778	3.14299	3.32252e-07	3.60162e-06	PF00332:Glycosyl hydrolases family 17
Glyma.20G025900	22.0956	2.41666	3.14294	0.000317191	0.00162151	PF00244:14-3-3 protein
Glyma.13G131200	19.8319	2.24568	3.14205	0.000174682	0.000967205	PF00999:Sodium/hydrogen exchanger family
Glyma.03G061300	5429.31	615.444	3.14107	4.66689e-11	1.04066e-09	-
Glyma.07G191500	104.278	11.7711	3.13908	9.55723e-14	3.11191e-12	PF00459:Inositol monophosphatase family
Glyma.01G013200	255.467	28.9754	3.13635	1.13071e-13	3.64882e-12	PF01764:Lipase (class 3)
Glyma.16G180300	360.894	40.8577	3.13544	7.19986e-07	7.2908e-06	PF00168:C2 domain
Glyma.03G203400	50.7434	5.76787	3.13519	1.93103e-06	1.77325e-05	PF13639:Ring finger domain
Glyma.05G103700	79.7203	9.21322	3.13454	5.90336e-06	4.83358e-05	-
Glyma.07G102700	16.9732	1.95355	3.12988	0.000137418	0.00078462	PF13489:Methyltransferase domain|PF08241:Methyltransferase domain
Glyma.10G188900	43.8454	4.98287	3.12327	0.0002703	0.00141243	-
Glyma.20G184800	42.8562	4.74715	3.11976	3.32439e-06	2.90163e-05	-
Glyma.07G169400	489.981	56.4835	3.119	3.13259e-20	2.20916e-18	-
Glyma.17G233700	3536.5	407.663	3.11679	9.28651e-15	3.39886e-13	-
Glyma.13G121700	16.7996	1.95355	3.11665	0.000429066	0.00210867	PF03171:2OG-Fe(II) oxygenase superfamily|PF14226:non-haem dioxygenase in morphine synthesis N-terminal
Glyma.10G023300	1027.19	118.541	3.11561	1.09088e-23	1.07042e-21	PF00069:Protein kinase domain
Glyma.13G092500	1165.61	134.671	3.11464	9.36753e-26	1.14768e-23	PF00982:Glycosyltransferase family 20|PF02358:Trehalose-phosphatase
Glyma.04G203100	918.59	106.39	3.11081	1.69943e-26	2.28191e-24	-
Glyma.01G099000	42.3663	5.02682	3.11071	2.75416e-08	3.76104e-07	PF02770:Acyl-CoA dehydrogenase, middle domain
Glyma.12G081700	227.868	26.1275	3.1103	2.05618e-16	9.31857e-15	-
Glyma.08G110460	40.0024	4.76307	3.10884	5.21895e-06	4.31968e-05	PF02797:Chalcone and stilbene synthases, C-terminal domain|PF00195:Chalcone and stilbene synthases, N-terminal domain
Glyma.11G178503	38.1087	4.3844	3.10822	0.00154164	0.00633046	PF01842:ACT domain
Glyma.18G110700	160.957	18.6805	3.10704	2.76483e-14	9.65487e-13	PF02365:No apical meristem (NAM) protein
Glyma.06G260200	550.372	63.8482	3.10394	5.37748e-19	3.32232e-17	PF00248:Aldo/keto reductase family
Glyma.01G108300	72.0112	8.22676	3.10117	2.93659e-07	3.21705e-06	-
Glyma.13G234500	4766.59	558.284	3.09419	1.36477e-24	1.45077e-22	PF00462:Glutaredoxin
Glyma.09G173300	1473.42	172.497	3.09371	1.08525e-16	5.10504e-15	-
Glyma.14G176800	416.236	48.7086	3.09038	5.87255e-08	7.50658e-07	PF07847:PCO_ADO
Glyma.17G173800	13.8679	1.67561	3.08946	0.000587914	0.00275569	PF01764:Lipase (class 3)
Glyma.01G074600	968.466	113.863	3.08827	1.311e-18	7.71497e-17	PF00201:UDP-glucoronosyl and UDP-glucosyl transferase
Glyma.19G128200	67.3925	7.82042	3.08672	2.73521e-10	5.32684e-09	PF00450:Serine carboxypeptidase
Glyma.08G103500	563.554	66.633	3.0856	1.03662e-16	4.89752e-15	-
Glyma.16G169000	16.2497	1.87497	3.08532	0.000168897	0.000938925	PF13855:Leucine rich repeat
Glyma.13G168200	1933.36	228.034	3.0841	6.72408e-10	1.22534e-08	PF00903:Glyoxalase/Bleomycin resistance protein/Dioxygenase superfamily
Glyma.16G055100	89.3513	10.4302	3.08207	1.85706e-16	8.47814e-15	-
Glyma.16G019400	21.3925	2.44505	3.08041	5.08129e-05	0.000328632	PF02365:No apical meristem (NAM) protein
Glyma.06G318500	29.766	3.47201	3.08037	4.38377e-07	4.63728e-06	PF11837:Domain of unknown function (DUF3357)|PF00251:Glycosyl hydrolases family 32 N-terminal domain|PF08244:Glycosyl hydrolases family 32 C terminal
Glyma.10G107900	105.997	12.247	3.08037	2.86559e-13	8.78948e-12	PF00201:UDP-glucoronosyl and UDP-glucosyl transferase
Glyma.07G197100	4744.9	561.755	3.07869	7.19053e-10	1.30213e-08	PF04720:PDDEXK-like family of unknown function
Glyma.02G307300	3224.84	381.756	3.07719	1.63377e-11	3.90188e-10	PF00248:Aldo/keto reductase family
Glyma.17G105100	29.9191	3.55058	3.0764	3.16673e-06	2.77988e-05	PF07714:Protein tyrosine kinase|PF00564:PB1 domain
Glyma.14G068300	13.5423	1.61123	3.0728	0.00104947	0.00455222	PF04784:Protein of unknown function, DUF547|PF14389:Leucine-zipper of ternary complex factor MIP1
Glyma.01G135200	2915.65	347.339	3.06838	4.98346e-10	9.31627e-09	PF00067:Cytochrome P450
Glyma.06G162400	4207.76	502.512	3.06527	1.33684e-31	2.89901e-29	-
Glyma.18G152600	16.2096	1.95355	3.06497	0.000225465	0.0012065	PF01657:Salt stress response/antifungal
Glyma.20G220800	16.1969	1.96774	3.05886	0.000714397	0.00326423	PF00190:Cupin
Glyma.09G049200	1240.65	148.827	3.05757	1.11467e-13	3.60242e-12	PF00067:Cytochrome P450
Glyma.10G255800	141.894	17.0323	3.05757	3.7658e-18	2.08857e-16	-
Glyma.05G237200	2236.57	269.215	3.05479	2.49269e-20	1.77813e-18	PF07887:Calmodulin binding protein-like
Glyma.09G145700	2012.47	242.371	3.05413	1.57884e-29	2.70656e-27	PF14299:Phloem protein 2
Glyma.02G200500	58.2108	6.89383	3.05411	7.08716e-11	1.52469e-09	PF02362:B3 DNA binding domain
Glyma.18G021900	27.4442	3.42978	3.05283	1.7696e-05	0.000129056	-
Glyma.13G174100	149.051	17.9021	3.05272	5.25825e-18	2.87609e-16	PF00462:Glutaredoxin
Glyma.20G199600	109.374	13.2038	3.05073	1.19865e-09	2.09708e-08	PF00330:Aconitase family (aconitate hydratase)
Glyma.20G033300	114.198	13.9399	3.05059	1.92371e-11	4.54181e-10	PF02365:No apical meristem (NAM) protein
Glyma.08G299000	48.0651	5.61696	3.04892	1.11377e-05	8.54113e-05	-
Glyma.01G046300	18.5048	2.21729	3.04839	0.000322013	0.00164268	PF00201:UDP-glucoronosyl and UDP-glucosyl transferase
Glyma.05G002600	143.62	17.4711	3.0466	2.92057e-05	0.000202378	PF07714:Protein tyrosine kinase
Glyma.02G029750	13.2241	1.58284	3.04607	0.00152248	0.00626424	-
Glyma.20G112900	116.992	14.1739	3.04601	2.10252e-13	6.53211e-12	PF06813:Nodulin-like
Glyma.03G133800	145.879	17.8536	3.04591	1.43936e-14	5.15496e-13	PF07479:NAD-dependent glycerol-3-phosphate dehydrogenase C-terminus|PF01210:NAD-dependent glycerol-3-phosphate dehydrogenase N-terminus
Glyma.20G003500	3457.39	418.729	3.04565	5.62149e-11	1.23136e-09	PF08100:Dimerisation domain|PF00891:O-methyltransferase
Glyma.13G247000	1648.57	199.79	3.04514	1.90587e-13	5.9682e-12	-
Glyma.14G098200	1603.82	194.817	3.04212	7.60062e-25	8.28258e-23	-
Glyma.10G192600	35.2071	4.32139	3.04117	0.000360419	0.00181406	-
Glyma.08G251200	292.222	35.7571	3.04067	6.83754e-26	8.57084e-24	PF01323:DSBA-like thioredoxin domain
Glyma.07G098700	225.684	27.1669	3.03841	2.04638e-11	4.8131e-10	-
Glyma.16G033700	1229.18	149.539	3.0384	9.75751e-17	4.63519e-15	PF00201:UDP-glucoronosyl and UDP-glucosyl transferase
Glyma.08G107500	49.6777	5.87311	3.03777	6.14169e-05	0.000387788	PF00201:UDP-glucoronosyl and UDP-glucosyl transferase
Glyma.05G180300	375.948	45.7571	3.03165	4.82443e-08	6.27408e-07	PF04873:Ethylene insensitive 3
Glyma.18G006800	31.9496	3.97147	3.03107	2.16727e-06	1.97182e-05	PF02301:HORMA domain
Glyma.18G070500	70.3332	8.38253	3.02958	1.71198e-07	1.98054e-06	PF02341:RbcX protein
Glyma.15G232200	155.509	18.9059	3.02927	7.91431e-15	2.92627e-13	PF05678:VQ motif
Glyma.02G059600	236.558	29.1266	3.02885	1.48354e-17	7.70571e-16	PF13499:EF-hand domain pair|PF13833:EF-hand domain pair
Glyma.13G157000	454.531	55.857	3.02689	4.20649e-13	1.25734e-11	-
Glyma.01G157400	724.59	88.8324	3.02662	2.74549e-20	1.94567e-18	PF13639:Ring finger domain
Glyma.09G022800	28387.3	3492.59	3.02281	1.13349e-21	9.22341e-20	PF00141:Peroxidase
Glyma.15G159300	472.019	58.0712	3.02186	1.43644e-19	9.46805e-18	-
Glyma.11G134800	258.352	31.8275	3.02052	4.77083e-17	2.34332e-15	-
Glyma.03G125600	951.271	116.942	3.01987	1.27678e-19	8.45426e-18	PF00450:Serine carboxypeptidase
Glyma.20G152500	113.241	13.7437	3.01941	4.89237e-09	7.67126e-08	PF08392:FAE1/Type III polyketide synthase-like protein|PF08541:3-Oxoacyl-[acyl-carrier-protein (ACP)] synthase III C terminal
Glyma.07G019200	107.215	13.067	3.01419	3.85892e-13	1.15984e-11	PF03918:Cytochrome C biogenesis protein
Glyma.03G112700	111.508	13.7738	3.01387	4.02254e-15	1.54391e-13	PF00847:AP2 domain
Glyma.02G210000	58.4166	7.02882	3.01349	9.84324e-10	1.74677e-08	-
Glyma.03G191900	28.9955	3.66514	3.01234	1.31113e-05	9.87244e-05	PF03140:Plant protein of unknown function
Glyma.18G294400	169.906	20.7881	3.0114	6.10796e-16	2.58447e-14	PF14380:Wall-associated receptor kinase C-terminal|PF00069:Protein kinase domain
Glyma.09G163900	1811.76	224.859	3.00992	6.61207e-53	5.62298e-50	PF00197:Trypsin and protease inhibitor
Glyma.04G041500	676.182	84.2526	3.00665	1.08041e-10	2.25497e-09	PF00112:Papain family cysteine protease|PF08246:Cathepsin propeptide inhibitor domain (I29)
Glyma.11G178046	319.773	39.5116	3.00547	2.86968e-09	4.70552e-08	PF04564:U-box domain
Glyma.04G176000	30.7006	3.76414	3.00541	1.51826e-06	1.42869e-05	PF06813:Nodulin-like|PF07690:Major Facilitator Superfamily
Glyma.01G016600	266.121	33.003	3.0046	1.25526e-05	9.5045e-05	PF00249:Myb-like DNA-binding domain
Glyma.13G357500	36.3894	4.54915	3.00418	5.17027e-05	0.00033374	-
Glyma.06G154400	1259.08	156.801	3.00346	3.88964e-14	1.33252e-12	PF02365:No apical meristem (NAM) protein
Glyma.08G189200	264.202	32.7669	3.00323	1.19857e-32	2.75044e-30	PF00305:Lipoxygenase|PF01477:PLAT/LH2 domain
Glyma.07G073400	501.655	62.58	3.00063	4.02155e-27	5.75639e-25	PF05686:Glycosyl transferase family 90
Glyma.12G142300	173.034	21.4087	2.9992	2.84489e-22	2.48261e-20	PF11883:Domain of unknown function (DUF3403)|PF00954:S-locus glycoprotein domain|PF07714:Protein tyrosine kinase|PF01453:D-mannose binding lectin|PF08276:PAN-like domain
Glyma.10G025600	86.0221	10.8733	2.99814	1.54231e-10	3.12432e-09	-
Glyma.08G254900	169.939	21.3537	2.9956	6.57824e-21	4.91905e-19	-
Glyma.07G097200	354.595	44.0794	2.99411	1.06469e-27	1.58139e-25	-
Glyma.04G106300	141.409	17.6872	2.99191	1.90997e-09	3.22073e-08	PF00400:WD domain, G-beta repeat
Glyma.13G335500	41.4383	5.29056	2.99116	1.23145e-07	1.46167e-06	-
Glyma.08G195000	74.7167	9.42541	2.99084	5.68954e-07	5.89042e-06	PF06888:Putative Phosphatase
Glyma.19G169200	15.1882	1.87497	2.99021	0.000435178	0.00213532	PF00005:ABC transporter|PF01061:ABC-2 type transporter|PF08370:Plant PDR ABC transporter associated|PF14510:ABC-transporter extracellular N-terminal
Glyma.02G151700	123.388	15.6307	2.98842	4.79708e-06	4.00952e-05	PF00141:Peroxidase
Glyma.12G221500	488.429	61.3938	2.98668	5.1398e-16	2.20057e-14	PF02365:No apical meristem (NAM) protein
Glyma.11G080300	31.1732	4.02825	2.98415	2.06652e-05	0.000148463	PF00141:Peroxidase
Glyma.11G251800	241.151	30.2343	2.98319	5.24127e-25	5.95076e-23	-
Glyma.07G185500	555.342	69.8874	2.98271	8.75457e-40	3.36013e-37	PF08491:Squalene epoxidase
Glyma.08G139200	559.253	70.843	2.98213	1.63415e-14	5.82852e-13	PF00403:Heavy-metal-associated domain
Glyma.17G115900	413.323	52.4864	2.98007	6.35968e-11	1.37913e-09	PF00903:Glyoxalase/Bleomycin resistance protein/Dioxygenase superfamily
Glyma.09G048800	258.07	32.6721	2.97865	1.11099e-10	2.31323e-09	PF00067:Cytochrome P450
Glyma.14G056100	75.4399	9.3811	2.97701	2.51694e-07	2.79759e-06	PF07731:Multicopper oxidase|PF00394:Multicopper oxidase|PF07732:Multicopper oxidase
Glyma.19G119100	20.6494	2.73095	2.97189	8.33106e-05	0.000506343	PF03016:Exostosin family
Glyma.09G272100	42.3643	5.34698	2.97059	1.4303e-06	1.35474e-05	-
Glyma.16G078100	1558.08	198.821	2.96874	1.43831e-09	2.4804e-08	PF00664:ABC transporter transmembrane region|PF00005:ABC transporter
Glyma.08G075300	15.1948	1.96774	2.96858	0.00042163	0.0020773	PF02365:No apical meristem (NAM) protein
Glyma.07G226500	33.8334	4.14868	2.96818	1.9611e-05	0.000141924	PF00497:Bacterial extracellular solute-binding proteins, family 3|PF01094:Receptor family ligand binding region|PF00060:Ligand-gated ion channel
Glyma.13G262533	22.8976	2.95211	2.96733	0.000772453	0.00349271	PF07714:Protein tyrosine kinase
Glyma.12G121400	44.8068	5.6675	2.96676	9.57637e-08	1.16871e-06	PF13639:Ring finger domain
Glyma.10G087500	73.5972	9.18173	2.9663	1.25467e-10	2.59125e-09	PF07859:alpha/beta hydrolase fold
Glyma.05G224500	4999.42	643.25	2.95861	1.04732e-23	1.0347e-21	PF05153:Myo-inositol oxygenase
Glyma.10G078500	17.5702	2.28167	2.95709	0.000178592	0.000985826	PF03641:Possible lysine decarboxylase
Glyma.14G073100	317.546	40.824	2.95597	1.16143e-18	6.8909e-17	PF00294:pfkB family carbohydrate kinase
Glyma.10G261200	1971.1	254.66	2.95512	3.1748e-54	3.05988e-51	PF04450:Peptidase of plants and bacteria
Glyma.08G352400	68.9252	8.80479	2.95506	5.96937e-08	7.61687e-07	PF01453:D-mannose binding lectin
Glyma.13G330200	24.6694	3.15808	2.95023	3.18607e-05	0.00021854	PF07714:Protein tyrosine kinase
Glyma.14G017000	830.408	107.433	2.9482	1.19413e-27	1.76759e-25	PF05726:Pirin C-terminal cupin domain|PF02678:Pirin
Glyma.05G101300	1430.99	185.491	2.94439	1.03025e-19	6.89551e-18	PF03321:GH3 auxin-responsive promoter
Glyma.09G203500	11745.9	1526.39	2.94419	3.22741e-12	8.46287e-11	PF01293:Phosphoenolpyruvate carboxykinase
Glyma.03G215000	183.612	23.8895	2.94335	4.62715e-06	3.88245e-05	-
Glyma.13G183700	334.971	43.2992	2.94123	2.34896e-12	6.27707e-11	PF00450:Serine carboxypeptidase
Glyma.04G035000	224.617	29.1842	2.93805	3.03714e-07	3.3138e-06	PF00067:Cytochrome P450
Glyma.06G038900	132.269	17.3552	2.93656	4.55652e-10	8.59221e-09	PF02362:B3 DNA binding domain
Glyma.18G294200	1202.63	157.295	2.93655	2.97801e-26	3.89034e-24	-
Glyma.09G281900	4104.79	535.958	2.93584	1.27258e-19	8.43931e-18	PF00891:O-methyltransferase|PF08100:Dimerisation domain
Glyma.06G248700	54.2357	6.98487	2.9289	0.00177377	0.00712317	PF13676:TIR domain
Glyma.03G060000	378.919	49.6881	2.92676	6.82475e-09	1.03749e-07	PF13920:Zinc finger, C3HC4 type (RING finger)
Glyma.18G014000	1838.98	241.926	2.92299	7.97807e-61	1.23577e-57	-
Glyma.05G022100	1058.32	139.825	2.9184	0.000746601	0.00339245	PF00067:Cytochrome P450
Glyma.19G228400	22.3611	3.05908	2.91808	4.68272e-05	0.000306049	PF03059:Nicotianamine synthase protein
Glyma.01G180366	155.879	20.633	2.91805	4.38497e-17	2.16853e-15	PF00188:Cysteine-rich secretory protein family
Glyma.08G044300	238.864	31.5081	2.91551	1.95099e-07	2.22441e-06	PF07714:Protein tyrosine kinase|PF14380:Wall-associated receptor kinase C-terminal
Glyma.03G130700	698.851	92.3112	2.9144	4.81793e-46	2.94307e-43	-
Glyma.08G178000	288.695	38.1561	2.91297	1.39066e-14	4.98879e-13	PF04674:Phosphate-induced protein 1 conserved region
Glyma.16G169100	25.9232	3.32906	2.91276	5.71784e-05	0.000363993	PF13855:Leucine rich repeat|PF08263:Leucine rich repeat N-terminal domain
Glyma.05G163900	41.2251	5.48993	2.9121	2.82091e-08	3.83805e-07	PF06955:Xyloglucan endo-transglycosylase (XET) C-terminus|PF00722:Glycosyl hydrolases family 16
Glyma.07G266200	97.2407	13.0919	2.91182	1.22456e-08	1.77567e-07	PF00459:Inositol monophosphatase family
Glyma.17G136150	66.0532	8.85534	2.91098	1.77863e-08	2.51519e-07	-
Glyma.06G200400	16.8467	2.23149	2.909	0.00028786	0.00149214	PF03081:Exo70 exocyst complex subunit
Glyma.03G260300	167.501	22.4322	2.90732	2.09062e-08	2.92397e-07	PF08541:3-Oxoacyl-[acyl-carrier-protein (ACP)] synthase III C terminal|PF08392:FAE1/Type III polyketide synthase-like protein
Glyma.13G104700	282.098	37.8235	2.90684	2.27445e-12	6.09296e-11	PF01565:FAD binding domain|PF09265:Cytokinin dehydrogenase 1, FAD and cytokinin binding
Glyma.15G247400	220.166	29.2762	2.90111	3.09265e-07	3.37014e-06	PF00931:NB-ARC domain
Glyma.10G150400	1610.23	215.338	2.89972	1.20114e-18	7.10703e-17	PF00646:F-box domain|PF14299:Phloem protein 2
Glyma.06G226700	1100.73	147.198	2.89847	3.9723e-36	1.22186e-33	PF11721:Di-glucose binding within endoplasmic reticulum|PF07714:Protein tyrosine kinase|PF13855:Leucine rich repeat
Glyma.07G054600	19.0036	2.52362	2.89377	0.000132626	0.000760257	-
Glyma.03G189600	8684.36	1170.54	2.89117	5.66155e-16	2.41205e-14	PF13837:Myb/SANT-like DNA-binding domain
Glyma.02G131300	79.3556	10.5434	2.89081	6.11909e-09	9.38772e-08	-
Glyma.01G200400	103.075	13.9812	2.88835	3.24447e-10	6.2624e-09	PF00141:Peroxidase
Glyma.13G115300	86.0385	11.4274	2.88427	1.44174e-11	3.4758e-10	PF04043:Plant invertase/pectin methylesterase inhibitor|PF01095:Pectinesterase
Glyma.11G018100	67.0776	9.14747	2.88243	8.57706e-08	1.05891e-06	PF00847:AP2 domain
Glyma.19G150900	68.7152	9.38283	2.87721	6.20916e-13	1.82204e-11	PF03018:Dirigent-like protein
Glyma.20G117000	47.4308	6.32999	2.87316	6.68843e-05	0.000417808	PF00249:Myb-like DNA-binding domain
Glyma.05G153200	1879.06	256.373	2.87263	1.04065e-26	1.42379e-24	PF02797:Chalcone and stilbene synthases, C-terminal domain|PF00195:Chalcone and stilbene synthases, N-terminal domain
Glyma.02G108700	23.2558	3.12969	2.8705	6.03729e-05	0.000382085	PF13499:EF-hand domain pair
Glyma.11G055100	35.6903	4.96244	2.86971	2.08753e-06	1.90492e-05	PF00069:Protein kinase domain
Glyma.06G149040	28.1605	3.84271	2.86826	2.85172e-06	2.52567e-05	-
Glyma.19G257800	247.858	33.6873	2.86816	3.46795e-07	3.74243e-06	PF13833:EF-hand domain pair
Glyma.20G138100	993.164	135.926	2.86794	4.49139e-17	2.21863e-15	PF07714:Protein tyrosine kinase|PF01657:Salt stress response/antifungal
Glyma.14G034700	727.519	99.4553	2.86788	1.66671e-16	7.70019e-15	PF14009:Domain of unknown function (DUF4228)
Glyma.17G020900	120.549	16.3473	2.86684	1.06786e-14	3.87565e-13	PF05078:Protein of unknown function (DUF679)
Glyma.07G095000	256.794	34.998	2.86664	2.9787e-17	1.50045e-15	PF13947:Wall-associated receptor kinase galacturonan-binding|PF14380:Wall-associated receptor kinase C-terminal|PF07714:Protein tyrosine kinase
Glyma.16G169500	37.5627	5.16181	2.86585	4.43562e-08	5.79974e-07	PF13855:Leucine rich repeat
Glyma.11G207000	459.763	62.7413	2.86575	5.77032e-08	7.38026e-07	PF01657:Salt stress response/antifungal|PF00069:Protein kinase domain
Glyma.18G003100	48.2731	6.51552	2.86574	1.79168e-06	1.65793e-05	PF00201:UDP-glucoronosyl and UDP-glucosyl transferase
Glyma.13G303900	483.95	66.5573	2.86549	1.58851e-14	5.67506e-13	PF13833:EF-hand domain pair
Glyma.13G269100	428.619	58.9791	2.86487	4.39601e-19	2.7237e-17	-
Glyma.10G082000	91.4947	12.5627	2.86472	2.79403e-14	9.74897e-13	PF02701:Dof domain, zinc finger
Glyma.04G140900	140.55	19.3991	2.86021	9.17417e-13	2.61256e-11	PF00191:Annexin
Glyma.01G203200	1967.87	271.012	2.86015	8.8263e-17	4.21128e-15	PF04570:zinc-finger of the FCS-type, C2-C2
Glyma.16G218300	159.492	21.6503	2.85819	4.13496e-16	1.79517e-14	PF00520:Ion transport protein
Glyma.08G058900	1044.91	143.804	2.857	1.82064e-18	1.04449e-16	-
Glyma.11G249300	1452.89	200.832	2.85663	8.0366e-16	3.35472e-14	PF01344:Kelch motif
Glyma.04G215600	146.765	20.1398	2.85638	5.5058e-10	1.02092e-08	PF13639:Ring finger domain
Glyma.U031104	1322.92	182.753	2.85607	1.40714e-06	1.33485e-05	-
Glyma.20G098451	4623.13	638.448	2.85538	1.60319e-19	1.05033e-17	PF00582:Universal stress protein family
Glyma.13G295000	94.0169	13.1189	2.85461	3.15197e-13	9.58655e-12	PF00155:Aminotransferase class I and II
Glyma.12G149100	48.7629	6.73705	2.85329	4.75854e-09	7.47492e-08	PF02365:No apical meristem (NAM) protein
Glyma.03G016200	268.027	36.8491	2.85305	3.48884e-09	5.63554e-08	PF00168:C2 domain
Glyma.19G212733	20.4306	2.77317	2.84476	0.000365594	0.00183521	PF00759:Glycosyl hydrolase family 9
Glyma.13G129100	40.3429	5.41759	2.84457	1.05887e-06	1.03178e-05	PF02798:Glutathione S-transferase, N-terminal domain|PF00043:Glutathione S-transferase, C-terminal domain
Glyma.08G174600	78.4257	10.7269	2.84228	0.000235735	0.00125418	PF13410:Glutathione S-transferase, C-terminal domain
Glyma.17G051400	88.6071	12.1404	2.84109	6.49098e-14	2.1523e-12	PF02045:CCAAT-binding transcription factor (CBF-B/NF-YA) subunit B
Glyma.11G242100	4239.58	591.423	2.84079	6.66997e-25	7.3609e-23	-
Glyma.02G183500	64.5205	9.02632	2.83925	3.0975e-11	7.07434e-10	PF00069:Protein kinase domain
Glyma.12G233000	450.999	63.0876	2.83883	2.85013e-10	5.54319e-09	PF13855:Leucine rich repeat|PF11721:Di-glucose binding within endoplasmic reticulum|PF07714:Protein tyrosine kinase
Glyma.03G095200	59.5977	8.2773	2.83879	3.2087e-10	6.19886e-09	-
Glyma.20G214400	27.0715	3.68557	2.83667	1.67584e-05	0.000122962	PF02900:Catalytic LigB subunit of aromatic ring-opening dioxygenase
Glyma.16G207700	5611.36	785.408	2.83643	7.22631e-22	5.98115e-20	PF02900:Catalytic LigB subunit of aromatic ring-opening dioxygenase
Glyma.14G201000	15.5867	2.10273	2.83406	0.00164594	0.00668472	PF08100:Dimerisation domain|PF00891:O-methyltransferase
Glyma.11G062600	2759.29	387.464	2.83164	0.00115775	0.00495633	PF00067:Cytochrome P450
Glyma.05G125800	195.227	27.6366	2.83088	4.16844e-16	1.8079e-14	PF01565:FAD binding domain|PF08031:Berberine and berberine like
Glyma.02G059200	426.87	60.1766	2.8306	2.28452e-07	2.5596e-06	PF04678:Mitochondrial calcium uniporter
Glyma.09G269600	2343.48	330.123	2.82756	4.00245e-12	1.03451e-10	PF01370:NAD dependent epimerase/dehydratase family
Glyma.03G001700	33.646	4.66234	2.82625	9.60568e-06	7.48487e-05	-
Glyma.08G351866	3959.04	557.829	2.82586	5.27885e-42	2.38489e-39	PF03171:2OG-Fe(II) oxygenase superfamily|PF14226:non-haem dioxygenase in morphine synthesis N-terminal
Glyma.06G043600	89.1016	12.4468	2.82328	3.97157e-08	5.24196e-07	-
Glyma.16G209500	31.7629	4.47717	2.82152	5.02657e-07	5.24561e-06	PF05623:Protein of unknown function (DUF789)
Glyma.15G074800	2629.92	372.474	2.82053	2.17685e-30	4.17753e-28	PF04720:PDDEXK-like family of unknown function
Glyma.06G323100	105.249	15.0441	2.82036	1.20197e-17	6.28837e-16	PF00759:Glycosyl hydrolase family 9
Glyma.13G238500	1508.15	213.935	2.81905	8.83539e-25	9.53233e-23	PF04720:PDDEXK-like family of unknown function
Glyma.19G130400	115.17	16.4134	2.81836	9.25948e-08	1.13468e-06	PF05678:VQ motif
Glyma.20G230800	77.1324	11.0172	2.81793	8.25025e-05	0.000501783	PF01627:Hpt domain
Glyma.03G078200	1257.01	178.521	2.81747	8.32775e-12	2.06981e-10	PF02458:Transferase family
Glyma.05G141200	27.1587	3.85691	2.81439	1.05588e-05	8.14851e-05	PF06200:tify domain|PF09425:Divergent CCT motif
Glyma.20G140600	122.984	17.2441	2.80969	1.33579e-12	3.70899e-11	PF01657:Salt stress response/antifungal
Glyma.19G184100	4354.55	621.853	2.80831	4.70244e-13	1.39787e-11	PF00403:Heavy-metal-associated domain
Glyma.03G084600	297.007	42.6641	2.80785	1.21039e-35	3.49973e-33	PF00810:ER lumen protein retaining receptor
Glyma.14G004300	1725.63	246.841	2.80596	3.74366e-16	1.64338e-14	PF00293:NUDIX domain
Glyma.01G186900	20.1104	2.86594	2.80571	0.00128829	0.00542365	PF00069:Protein kinase domain
Glyma.15G016900	192.263	27.8079	2.80328	2.00856e-16	9.12181e-15	PF00854:POT family
Glyma.07G021000	110.082	15.7994	2.80231	2.91092e-11	6.6976e-10	PF00847:AP2 domain
Glyma.20G097800	104.996	15.2722	2.80212	1.00894e-12	2.85074e-11	PF05362:Lon protease (S16) C-terminal proteolytic domain
Glyma.17G066000	118.328	17.107	2.79993	8.24041e-06	6.51111e-05	PF00188:Cysteine-rich secretory protein family
Glyma.19G239000	2774.31	398.82	2.79962	1.18376e-52	9.87328e-50	PF00083:Sugar (and other) transporter
Glyma.16G038100	5627	808.179	2.79935	7.04872e-13	2.049e-11	-
Glyma.01G224900	769.059	110.608	2.79824	1.58649e-12	4.34119e-11	PF00249:Myb-like DNA-binding domain
Glyma.01G102300	1452.52	208.816	2.79629	2.28255e-17	1.16879e-15	-
Glyma.10G186800	452.626	64.8837	2.79623	9.73627e-26	1.1895e-23	PF00847:AP2 domain
Glyma.07G073900	663.368	95.3784	2.79612	0.00131909	0.00553225	PF00106:short chain dehydrogenase
Glyma.09G205700	3419.44	492.11	2.7952	2.43518e-18	1.38241e-16	PF01073:3-beta hydroxysteroid dehydrogenase/isomerase family
Glyma.06G293800	19.9656	2.83755	2.79494	7.53908e-05	0.000463338	-
Glyma.05G214700	524.206	75.52	2.79446	4.9603e-11	1.09818e-09	-
Glyma.03G244901	187.546	27.1731	2.79092	9.29552e-09	1.37596e-07	-
Glyma.17G066900	369.611	53.2778	2.7899	1.29814e-30	2.58265e-28	-
Glyma.13G109700	2229.23	321.974	2.78966	1.79425e-29	3.03978e-27	PF00724:NADH:flavin oxidoreductase / NADH oxidase family
Glyma.01G143500	471.505	67.8234	2.78929	1.33225e-15	5.46133e-14	PF00447:HSF-type DNA-binding
Glyma.02G050900	31.086	4.48477	2.7891	8.88925e-06	6.98054e-05	-
Glyma.17G149400	1000.33	144.946	2.78824	8.21881e-42	3.60059e-39	PF02493:MORN repeat
Glyma.20G229400	66.4063	9.54621	2.78789	3.29789e-12	8.63204e-11	PF10440:Ubiquitin-binding WIYLD domain
Glyma.09G144800	356.882	51.6045	2.78781	5.04619e-25	5.74432e-23	PF14226:non-haem dioxygenase in morphine synthesis N-terminal|PF03171:2OG-Fe(II) oxygenase superfamily
Glyma.01G234000	162.549	23.1972	2.78779	3.14615e-15	1.2293e-13	PF04640:PLATZ transcription factor
Glyma.16G173000	2853.74	414.204	2.78493	3.34696e-17	1.67623e-15	PF00704:Glycosyl hydrolases family 18
Glyma.03G242100	859.417	124.907	2.78401	1.96075e-12	5.29841e-11	PF07002:Copine|PF00168:C2 domain
Glyma.08G338800	389.548	56.3171	2.78325	7.52947e-06	6.00406e-05	PF00201:UDP-glucoronosyl and UDP-glucosyl transferase
Glyma.19G145700	33.7662	5.01262	2.78321	2.58976e-06	2.31446e-05	PF01095:Pectinesterase
Glyma.06G061900	710.374	102.969	2.78256	1.79852e-15	7.23596e-14	PF03106:WRKY DNA -binding domain
Glyma.09G203600	21.9627	3.15808	2.78183	5.32136e-05	0.000342169	-
Glyma.05G161400	255.662	36.8388	2.78178	5.43979e-09	8.4514e-08	PF00043:Glutathione S-transferase, C-terminal domain|PF02798:Glutathione S-transferase, N-terminal domain
Glyma.16G017200	3161.86	460.103	2.78121	1.75531e-12	4.78201e-11	PF00719:Inorganic pyrophosphatase
Glyma.07G143500	37.5425	5.45394	2.78071	5.755e-08	7.365e-07	PF13855:Leucine rich repeat|PF08263:Leucine rich repeat N-terminal domain
Glyma.18G148700	225.91	32.7893	2.78057	4.7471e-07	4.98273e-06	PF02779:Transketolase, pyrimidine binding domain|PF13292:1-deoxy-D-xylulose-5-phosphate synthase|PF02780:Transketolase, C-terminal domain
Glyma.15G054600	1472.93	214.543	2.78019	1.47712e-16	6.87386e-15	PF01474:Class-II DAHP synthetase family
Glyma.05G108600	143.88	20.8234	2.7795	2.64266e-12	7.02296e-11	PF00847:AP2 domain
Glyma.19G259000	167.549	24.031	2.77885	3.30107e-15	1.28289e-13	PF16594:Putative AtpZ or ATP-synthase-associated
Glyma.06G113000	67.4032	9.94667	2.77539	3.45079e-07	3.72647e-06	-
Glyma.01G031500	723.117	106.025	2.77468	9.22642e-19	5.51183e-17	PF00171:Aldehyde dehydrogenase family
Glyma.09G048900	1506.64	220.021	2.7731	2.71443e-10	5.29414e-09	PF00067:Cytochrome P450
Glyma.13G165300	21.6503	3.11549	2.77293	0.000541974	0.00257092	PF00481:Protein phosphatase 2C
Glyma.19G231400	38.2	5.43179	2.77174	1.58881e-05	0.00011733	PF04043:Plant invertase/pectin methylesterase inhibitor|PF01095:Pectinesterase
Glyma.18G119200	2372.8	347.441	2.77034	1.04447e-10	2.18416e-09	-
Glyma.07G142400	71.2555	10.3015	2.76569	1.17804e-11	2.86877e-10	PF00394:Multicopper oxidase|PF07732:Multicopper oxidase|PF07731:Multicopper oxidase
Glyma.07G147600	33.4676	5.04101	2.76383	1.00312e-05	7.77595e-05	PF04488:Glycosyltransferase sugar-binding region containing DXD motif|PF04572:Alpha 1,4-glycosyltransferase conserved region
Glyma.20G040400	36.9096	5.43215	2.76314	0.00151094	0.00622149	PF01061:ABC-2 type transporter|PF00005:ABC transporter
Glyma.13G087500	4954.41	731.698	2.7588	7.64923e-50	5.4386e-47	PF00150:Cellulase (glycosyl hydrolase family 5)
Glyma.09G160400	329.149	48.669	2.75775	1.44874e-13	4.61332e-12	PF17450:Alpha galactosidase A C-terminal beta sandwich domain|PF16499:Alpha galactosidase A
Glyma.07G026300	1497.3	221.431	2.75678	2.21366e-33	5.30434e-31	PF01370:NAD dependent epimerase/dehydratase family
Glyma.08G098400	70.9639	10.7525	2.7544	2.11851e-10	4.20128e-09	PF00083:Sugar (and other) transporter
Glyma.09G211500	373.687	55.0592	2.75439	1.4786e-22	1.3168e-20	PF05368:NmrA-like family
Glyma.17G036100	627.349	93.0083	2.75421	3.30454e-17	1.65881e-15	PF04043:Plant invertase/pectin methylesterase inhibitor
Glyma.11G087600	294.589	43.9143	2.75318	3.55757e-11	8.02786e-10	PF13639:Ring finger domain
Glyma.10G008600	825.096	122.299	2.7506	5.37805e-06	4.43865e-05	-
Glyma.12G047400	41.3627	6.00186	2.74763	6.32324e-05	0.000397745	PF00501:AMP-binding enzyme
Glyma.09G126200	10176.9	1515.63	2.74746	6.0771e-27	8.55746e-25	PF00704:Glycosyl hydrolases family 18
Glyma.14G204200	14.8831	2.1813	2.74407	0.00157293	0.006434	-
Glyma.16G200300	94.924	14.375	2.74354	1.05717e-09	1.86916e-08	PF00141:Peroxidase
Glyma.07G191300	86.65	13.047	2.74213	1.06192e-12	2.9868e-11	-
Glyma.18G290300	5118.96	764.785	2.74203	1.71989e-15	6.94536e-14	PF13499:EF-hand domain pair
Glyma.18G221800	304.146	45.4993	2.7418	8.8837e-15	3.25693e-13	-
Glyma.09G010700	1782.56	266.728	2.74077	1.13821e-16	5.34256e-15	PF00939:Sodium:sulfate symporter transmembrane region
Glyma.18G061000	96.347	14.2002	2.73982	2.24819e-06	2.03759e-05	PF00481:Protein phosphatase 2C
Glyma.15G050101	122.559	18.6106	2.73755	2.16081e-08	3.0112e-07	-
Glyma.02G227500	340.212	50.8112	2.73752	4.1924e-15	1.6006e-13	PF01419:Jacalin-like lectin domain
Glyma.08G071300	3684.95	552.409	2.73625	3.15417e-67	8.04704e-64	PF04674:Phosphate-induced protein 1 conserved region
Glyma.10G196500	83.2357	12.4775	2.73512	2.15646e-05	0.000154095	PF07795:Protein of unknown function (DUF1635)
Glyma.04G193900	24.2599	3.70773	2.73477	0.00155548	0.00637463	-
Glyma.01G126200	159.116	23.9942	2.73311	6.53473e-06	5.29294e-05	PF01187:Macrophage migration inhibitory factor (MIF)
Glyma.12G150500	6346.31	956.318	2.73005	1.38067e-18	8.09205e-17	PF12481:Aluminium induced protein
Glyma.01G240500	152.649	23.1372	2.72739	2.96356e-12	7.80404e-11	-
Glyma.06G034700	121.065	18.2728	2.72615	3.20723e-15	1.25091e-13	PF13833:EF-hand domain pair|PF13499:EF-hand domain pair
Glyma.02G302400	40.1694	6.03162	2.72419	1.65375e-07	1.91931e-06	PF13639:Ring finger domain
Glyma.04G073700	48.5381	7.44484	2.7235	0.000247165	0.00130793	-
Glyma.03G162600	24.4423	3.62119	2.72158	0.0022935	0.00886476	PF00847:AP2 domain
Glyma.11G136300	18.5248	2.72299	2.72119	0.00117406	0.0050133	-
Glyma.20G030700	392.764	59.1643	2.72064	2.34458e-23	2.23487e-21	-
Glyma.07G139800	553.45	83.612	2.72015	1.02802e-10	2.15392e-09	PF00043:Glutathione S-transferase, C-terminal domain|PF02798:Glutathione S-transferase, N-terminal domain
Glyma.15G128700	21715	3300.17	2.71808	2.42836e-15	9.61829e-14	PF00141:Peroxidase
Glyma.17G117300	39.3682	6.14654	2.71749	9.74812e-06	7.58224e-05	PF00069:Protein kinase domain
Glyma.03G232500	123.696	18.6418	2.71708	2.94535e-08	3.98573e-07	PF07887:Calmodulin binding protein-like
Glyma.17G246400	12.5275	1.86078	2.71671	0.00248499	0.00950158	-
Glyma.13G230800	429.575	65.6293	2.71562	6.49631e-25	7.18754e-23	PF13839:GDSL/SGNH-like Acyl-Esterase family found in Pmr5 and Cas1p|PF14416:PMR5 N terminal Domain
Glyma.06G242900	1106.05	168.169	2.71552	1.65969e-13	5.25035e-12	-
Glyma.02G107300	31.7364	4.86207	2.71326	2.05961e-05	0.000148065	PF04770:ZF-HD protein dimerisation region
Glyma.14G216500	37.6803	5.58097	2.7124	0.00044872	0.00219235	PF00643:B-box zinc finger
Glyma.09G189100	63.9115	9.83971	2.71209	8.37268e-09	1.25218e-07	PF00488:MutS domain V|PF05188:MutS domain II|PF01624:MutS domain I|PF05192:MutS domain III
Glyma.15G031000	40.161	6.15277	2.70988	0.00147731	0.00610096	-
Glyma.15G084900	2409.85	368.395	2.70877	1.38866e-10	2.84227e-09	-
Glyma.18G174800	16.5278	2.48104	2.70852	0.00235428	0.0090593	-
Glyma.12G231800	280.518	43.1465	2.70634	2.52258e-09	4.17584e-08	PF13855:Leucine rich repeat|PF07714:Protein tyrosine kinase|PF11721:Di-glucose binding within endoplasmic reticulum
Glyma.01G225500	23.4962	3.65754	2.70617	0.000339213	0.0017197	-
Glyma.11G232600	51.4633	7.69926	2.7057	2.25469e-08	3.13323e-07	PF00210:Ferritin-like domain
Glyma.18G187300	8014.98	1228.27	2.7057	3.926e-17	1.95493e-15	-
Glyma.06G137000	666.728	102.163	2.70567	1.17053e-10	2.42788e-09	PF03171:2OG-Fe(II) oxygenase superfamily|PF14226:non-haem dioxygenase in morphine synthesis N-terminal
Glyma.13G049700	720.08	110.671	2.70455	3.96554e-10	7.54671e-09	PF01619:Proline dehydrogenase
Glyma.02G108300	3328.9	510.904	2.70361	7.00838e-15	2.61134e-13	PF13639:Ring finger domain
Glyma.14G102900	196.593	30.235	2.70143	3.6209e-12	9.42063e-11	PF03106:WRKY DNA -binding domain
Glyma.03G181600	496.797	76.0422	2.70129	7.78217e-12	1.94661e-10	PF00221:Aromatic amino acid lyase
Glyma.15G202200	898.987	138.321	2.70094	9.86744e-17	4.67716e-15	PF03790:KNOX1 domain|PF05920:Homeobox KN domain|PF03791:KNOX2 domain
Glyma.07G195300	7551.06	1162.24	2.70008	1.67399e-35	4.71445e-33	PF12481:Aluminium induced protein
Glyma.13G321000	429.08	66.0028	2.69793	9.39786e-21	6.96743e-19	PF14543:Xylanase inhibitor N-terminal|PF14541:Xylanase inhibitor C-terminal
Glyma.08G024400	66.1013	10.3108	2.69769	2.93561e-07	3.21678e-06	PF14009:Domain of unknown function (DUF4228)
Glyma.12G207400	1816.14	280.376	2.69512	1.26983e-14	4.57422e-13	PF00462:Glutaredoxin
Glyma.06G215200	34.3385	5.41932	2.69488	5.24923e-05	0.000338132	PF00067:Cytochrome P450
Glyma.03G026000	203.174	31.5242	2.69446	5.89351e-08	7.53115e-07	PF07279:Protein of unknown function (DUF1442)
Glyma.16G013200	61.5259	9.58915	2.6939	3.44896e-05	0.000234129	-
Glyma.11G014200	19.1239	3.00889	2.69125	0.0023692	0.00910947	PF00847:AP2 domain
Glyma.15G191500	27.6242	4.16288	2.69012	0.0021707	0.00846175	-
Glyma.14G088700	352.187	54.629	2.68937	7.62898e-15	2.83042e-13	PF00646:F-box domain
Glyma.07G238000	814.652	126.329	2.68712	6.92533e-17	3.35222e-15	PF03106:WRKY DNA -binding domain
Glyma.01G169200	78.8565	12.262	2.68664	0.000112744	0.000659802	PF00067:Cytochrome P450
Glyma.07G187700	100.565	15.7789	2.68652	3.1062e-13	9.45396e-12	PF01397:Terpene synthase, N-terminal domain|PF03936:Terpene synthase family, metal binding domain
Glyma.09G016251	279.73	43.6627	2.68495	1.46625e-18	8.5589e-17	-
Glyma.04G121000	341.429	53.0236	2.68451	7.15098e-15	2.65763e-13	PF04511:Der1-like family
Glyma.11G022800	58.6673	8.96817	2.6837	7.62643e-08	9.52667e-07	-
Glyma.06G049200	30.7811	4.72672	2.68343	1.19098e-06	1.14801e-05	PF00847:AP2 domain
Glyma.20G164600	84.613	13.1536	2.68314	6.47359e-14	2.14982e-12	PF00704:Glycosyl hydrolases family 18
Glyma.04G134200	117.992	18.1769	2.68194	3.78998e-06	3.25495e-05	PF05678:VQ motif
Glyma.11G185700	4164.34	649.185	2.68128	4.73079e-36	1.43482e-33	PF00067:Cytochrome P450
Glyma.10G053200	294.509	46.2434	2.68001	3.71539e-23	3.45054e-21	PF04520:Senescence regulator
Glyma.01G163100	61.8335	9.64658	2.67977	1.79382e-10	3.5902e-09	PF00141:Peroxidase
Glyma.12G122300	502.664	78.599	2.67876	1.35028e-29	2.34251e-27	PF13839:GDSL/SGNH-like Acyl-Esterase family found in Pmr5 and Cas1p|PF14416:PMR5 N terminal Domain
Glyma.17G040700	281.136	44.1347	2.67652	3.23512e-15	1.26065e-13	PF03822:NAF domain|PF00069:Protein kinase domain
Glyma.18G014200	72.0771	11.308	2.67504	1.33869e-08	1.92828e-07	PF07651:ANTH domain
Glyma.08G295800	16.2163	2.49523	2.67198	0.000570765	0.00268634	PF00046:Homeobox domain|PF02183:Homeobox associated leucine zipper
Glyma.04G194200	82.1448	12.7178	2.67113	2.68343e-05	0.000187594	PF13193:AMP-binding enzyme C-terminal domain|PF00501:AMP-binding enzyme
Glyma.06G137600	30.8152	4.86967	2.66815	2.10117e-05	0.000150603	-
Glyma.18G004000	58.442	9.01699	2.66741	3.75654e-05	0.00025184	PF04408:Helicase associated domain (HA2)|PF07717:Oligonucleotide/oligosaccharide-binding (OB)-fold|PF00271:Helicase conserved C-terminal domain|PF00270:DEAD/DEAH box helicase
Glyma.08G345500	31.9032	4.91189	2.6644	3.45236e-05	0.000234323	PF00069:Protein kinase domain
Glyma.02G124700	58.8484	9.22568	2.6634	3.5932e-10	6.89256e-09	PF03171:2OG-Fe(II) oxygenase superfamily|PF14226:non-haem dioxygenase in morphine synthesis N-terminal
Glyma.07G015200	19.7605	3.03692	2.66323	0.00252164	0.00962418	PF02309:AUX/IAA family
Glyma.02G182300	719.377	113.506	2.66229	1.20415e-14	4.34848e-13	-
Glyma.15G024600	1779.56	280.976	2.66129	8.09234e-10	1.45753e-08	PF08244:Glycosyl hydrolases family 32 C terminal|PF00251:Glycosyl hydrolases family 32 N-terminal domain
Glyma.09G049100	9953.4	1573.48	2.66085	1.31985e-10	2.71681e-09	PF00067:Cytochrome P450
Glyma.17G187300	6161.91	974.699	2.66	1.34016e-13	4.28329e-12	PF07847:PCO_ADO
Glyma.13G033000	36.6472	5.81046	2.65919	6.34269e-07	6.49254e-06	PF13947:Wall-associated receptor kinase galacturonan-binding|PF00069:Protein kinase domain
Glyma.14G206100	52.8229	8.16897	2.6588	5.33951e-06	4.41021e-05	PF00651:BTB/POZ domain|PF03000:NPH3 family
Glyma.20G204000	559.519	88.4672	2.65502	1.54623e-28	2.4746e-26	PF00083:Sugar (and other) transporter
Glyma.10G106600	2319.57	368.735	2.65447	5.01517e-20	3.45258e-18	PF00933:Glycosyl hydrolase family 3 N terminal domain
Glyma.13G249700	115.6	18.5085	2.6507	8.02941e-18	4.31528e-16	PF03358:NADPH-dependent FMN reductase
Glyma.06G170100	897.447	142.795	2.65005	1.58701e-16	7.3615e-15	PF01753:MYND finger
Glyma.18G028300	338.16	53.9831	2.64969	6.30612e-10	1.15353e-08	PF00067:Cytochrome P450
Glyma.04G061400	244.686	38.8979	2.64914	6.77618e-18	3.65989e-16	PF03106:WRKY DNA -binding domain
Glyma.06G265400	334.999	53.0521	2.64876	5.2672e-11	1.15902e-09	PF01582:TIR domain|PF00931:NB-ARC domain
Glyma.14G084600	18.2468	2.94451	2.64791	0.000191557	0.0010478	PF00046:Homeobox domain
Glyma.03G247100	2654.83	424.104	2.64655	5.33106e-21	4.03514e-19	PF12498:Basic leucine-zipper C terminal|PF00170:bZIP transcription factor
Glyma.18G015500	3815.58	610.285	2.64493	3.65298e-36	1.13981e-33	PF05147:Lanthionine synthetase C-like protein
Glyma.04G212000	521.568	83.3505	2.64402	1.43281e-07	1.68179e-06	PF02365:No apical meristem (NAM) protein
Glyma.13G364700	143.069	22.7202	2.64265	3.94546e-16	1.72328e-14	PF00295:Glycosyl hydrolases family 28
Glyma.06G150400	79.6577	12.8704	2.64177	7.19204e-08	9.03347e-07	PF13639:Ring finger domain
Glyma.07G140000	4297.43	688.541	2.64087	6.52446e-17	3.16524e-15	PF02798:Glutathione S-transferase, N-terminal domain|PF00043:Glutathione S-transferase, C-terminal domain
Glyma.02G028100	186.503	29.7656	2.63891	7.33048e-17	3.52473e-15	PF00413:Matrixin|PF01471:Putative peptidoglycan binding domain
Glyma.10G128700	58.3394	9.39702	2.63822	9.20902e-08	1.12922e-06	PF00743:Flavin-binding monooxygenase-like
Glyma.14G073200	5906.86	948.784	2.63811	5.50401e-30	1.00723e-27	-
Glyma.19G218100	27.7279	4.42699	2.63752	0.000640132	0.00296773	PF01553:Acyltransferase
Glyma.04G042500	5467.36	879.216	2.63643	1.14231e-15	4.70047e-14	PF00954:S-locus glycoprotein domain|PF01453:D-mannose binding lectin|PF00069:Protein kinase domain
Glyma.09G009000	617.156	99.128	2.63569	6.53499e-10	1.19238e-08	-
Glyma.02G005600	679.027	109.111	2.63367	1.60403e-16	7.4246e-15	PF00249:Myb-like DNA-binding domain
Glyma.03G201302	448.532	72.7011	2.632	5.82048e-37	1.92702e-34	PF03168:Late embryogenesis abundant protein
Glyma.06G307700	1120.86	180.635	2.63019	4.7869e-25	5.4924e-23	PF03106:WRKY DNA -binding domain
Glyma.03G181300	49.6132	7.97756	2.63015	2.41058e-07	2.69249e-06	PF03641:Possible lysine decarboxylase
Glyma.11G124000	13.9343	2.24568	2.63	0.00205549	0.0080934	-
Glyma.08G036600	21.5845	3.44362	2.62928	0.00106643	0.00461183	PF03181:BURP domain
Glyma.08G139800	8731.6	1411.62	2.62874	2.54395e-13	7.8362e-12	-
Glyma.06G299700	80.6664	12.9037	2.62696	7.34762e-12	1.84311e-10	PF02984:Cyclin, C-terminal domain|PF00134:Cyclin, N-terminal domain
Glyma.05G233400	14.1929	2.37444	2.62687	0.00138521	0.00577172	PF11744:Aluminium activated malate transporter
Glyma.18G060900	163.246	26.3863	2.62526	5.5868e-08	7.17091e-07	PF00069:Protein kinase domain
Glyma.09G206200	179.438	28.8837	2.62474	3.53802e-06	3.06895e-05	PF00249:Myb-like DNA-binding domain
Glyma.13G166500	529.499	85.4611	2.62319	3.47316e-17	1.73742e-15	-
Glyma.06G161800	45.5838	7.40089	2.62261	4.13323e-07	4.39046e-06	PF00657:GDSL-like Lipase/Acylhydrolase
Glyma.13G265700	304.179	49.4748	2.62113	1.07033e-10	2.2361e-09	PF11721:Di-glucose binding within endoplasmic reticulum|PF07714:Protein tyrosine kinase
Glyma.06G300100	186.733	30.6227	2.62098	6.03858e-18	3.27374e-16	PF00249:Myb-like DNA-binding domain
Glyma.17G093500	522.422	84.8837	2.61962	1.28848e-17	6.71668e-16	-
Glyma.19G245500	49.2211	7.93361	2.61406	0.000546373	0.00258868	PF00187:Chitin recognition protein|PF00967:Barwin family
Glyma.16G042700	1036.98	169.424	2.61313	1.14583e-22	1.03103e-20	PF00085:Thioredoxin
Glyma.17G239100	19.6205	3.19407	2.61172	0.000101465	0.000602251	-
Glyma.03G227400	4441.08	727.065	2.61107	8.30776e-11	1.7628e-09	PF00190:Cupin
Glyma.10G241000	110.034	17.9959	2.61094	3.38161e-10	6.50395e-09	PF02880:Phosphoglucomutase/phosphomannomutase, alpha/beta/alpha domain III|PF02878:Phosphoglucomutase/phosphomannomutase, alpha/beta/alpha domain I|PF00408:Phosphoglucomutase/phosphomannomutase, C-terminal domain|PF02879:Phosphoglucomutase/phosphomannomutase, alpha/beta/alpha domain II
Glyma.13G279700	25.3796	4.12066	2.60991	3.31815e-05	0.000226276	PF01582:TIR domain
Glyma.04G227900	927.974	152.535	2.6092	4.0861e-47	2.68512e-44	PF03171:2OG-Fe(II) oxygenase superfamily|PF14226:non-haem dioxygenase in morphine synthesis N-terminal
Glyma.04G013800	65.4853	10.6078	2.60511	1.53735e-08	2.18971e-07	PF06200:tify domain|PF09425:Divergent CCT motif
Glyma.04G251700	2505.83	411.867	2.60497	2.61373e-14	9.14933e-13	PF02493:MORN repeat
Glyma.05G038100	270.491	44.6055	2.60408	2.10033e-15	8.38028e-14	PF01592:NifU-like N terminal domain
Glyma.16G135200	391.325	64.195	2.60275	2.23138e-10	4.411e-09	PF01582:TIR domain|PF00931:NB-ARC domain
Glyma.12G075300	310.287	50.8594	2.59963	9.04535e-26	1.11768e-23	PF00403:Heavy-metal-associated domain
Glyma.16G145200	645.132	106.119	2.59906	2.57168e-08	3.53075e-07	PF12697:Alpha/beta hydrolase family
Glyma.08G109400	341.554	56.4388	2.59535	2.28166e-11	5.31975e-10	PF02797:Chalcone and stilbene synthases, C-terminal domain|PF00195:Chalcone and stilbene synthases, N-terminal domain
Glyma.14G002100	20.629	3.26468	2.59472	0.000395728	0.00196419	PF10250:GDP-fucose protein O-fucosyltransferase
Glyma.19G033800	130.207	21.3519	2.59351	1.26437e-13	4.05099e-12	PF03214:Reversibly glycosylated polypeptide
Glyma.11G105800	189.043	31.4083	2.59342	5.19756e-09	8.11459e-08	PF00226:DnaJ domain
Glyma.06G031100	3407.43	565.861	2.59052	2.8442e-12	7.50797e-11	-
Glyma.03G040600	633.21	105.334	2.58939	5.31727e-38	1.8598e-35	PF00202:Aminotransferase class-III
Glyma.12G097200	307.289	50.9987	2.58881	1.15506e-06	1.11722e-05	PF00069:Protein kinase domain
Glyma.13G361900	13124	2182.49	2.58807	3.38008e-27	4.91938e-25	PF14510:ABC-transporter extracellular N-terminal|PF01061:ABC-2 type transporter|PF00005:ABC transporter|PF08370:Plant PDR ABC transporter associated
Glyma.09G054100	73.6643	12.2848	2.58773	3.04078e-11	6.96313e-10	PF13962:Domain of unknown function|PF12796:Ankyrin repeats (3 copies)
Glyma.17G227500	53.719	8.71066	2.58434	2.27419e-06	2.05744e-05	PF00067:Cytochrome P450
Glyma.10G228200	552.51	92.3552	2.58233	1.05341e-11	2.5783e-10	PF08263:Leucine rich repeat N-terminal domain
Glyma.03G216100	372.038	61.6596	2.58217	3.48088e-23	3.24855e-21	PF00759:Glycosyl hydrolase family 9
Glyma.13G227500	1704.44	284.463	2.58142	2.2561e-08	3.13419e-07	-
Glyma.03G241500	5922.16	989.741	2.58102	2.3395e-27	3.42792e-25	PF00083:Sugar (and other) transporter
Glyma.18G070100	73.844	12.4409	2.58027	1.16901e-08	1.7031e-07	-
Glyma.13G261800	13.556	2.29587	2.57903	0.00127977	0.00539196	PF00067:Cytochrome P450
Glyma.15G072200	382.537	63.7852	2.57836	4.05032e-08	5.33454e-07	PF00069:Protein kinase domain
Glyma.09G255000	417.786	69.694	2.57795	2.76768e-07	3.04818e-06	PF00155:Aminotransferase class I and II
Glyma.02G155500	174.744	29.1529	2.57787	5.64142e-10	1.04161e-08	-
Glyma.06G284400	126.406	21.2765	2.57601	4.13125e-08	5.43453e-07	-
Glyma.11G148989	789.791	132.32	2.57593	8.13286e-11	1.72992e-09	-
Glyma.08G118000	411.17	68.9587	2.57585	6.93096e-10	1.25881e-08	-
Glyma.12G151200	49.851	8.36247	2.57555	1.13873e-06	1.10241e-05	PF13920:Zinc finger, C3HC4 type (RING finger)
Glyma.16G170100	20284.7	3403.1	2.57534	9.20843e-09	1.36493e-07	-
Glyma.04G058100	1381.68	232.146	2.57233	8.22739e-06	6.502e-05	PF02458:Transferase family
Glyma.17G138800	13.4759	2.29587	2.57167	0.00188574	0.00750747	PF00156:Phosphoribosyl transferase domain
Glyma.02G144800	20.7028	3.45021	2.56913	0.00202194	0.0079772	PF08458:Plant pleckstrin homology-like region|PF05703:Auxin canalisation
Glyma.07G143900	27.29	4.44082	2.56807	0.000513394	0.00245576	PF13855:Leucine rich repeat
Glyma.10G192800	32.8785	5.63288	2.56799	5.90092e-06	4.83341e-05	PF14868:Domain of unknown function (DUF4487)
Glyma.11G064400	36.8448	6.05205	2.56784	5.20084e-05	0.000335364	PF00201:UDP-glucoronosyl and UDP-glucosyl transferase
Glyma.13G360600	2939.03	495.946	2.56769	4.03762e-16	1.76173e-14	PF00646:F-box domain|PF01344:Kelch motif
Glyma.13G274900	21.2863	3.65754	2.56697	0.000418445	0.00206349	PF03110:SBP domain
Glyma.10G253900	238.093	39.8494	2.56664	7.86987e-12	1.96729e-10	PF01657:Salt stress response/antifungal|PF07714:Protein tyrosine kinase
Glyma.20G168600	25.0151	4.31379	2.56282	2.96817e-05	0.000205348	-
Glyma.15G223900	1409.58	238.31	2.56243	6.13598e-08	7.81338e-07	PF00724:NADH:flavin oxidoreductase / NADH oxidase family
Glyma.07G083000	1227.91	208.294	2.55885	7.34389e-19	4.42377e-17	PF00067:Cytochrome P450
Glyma.02G183302	35.9173	6.0818	2.55718	6.83297e-06	5.51354e-05	PF07714:Protein tyrosine kinase
Glyma.11G166128	17.2317	2.96631	2.55718	0.00102716	0.00446963	PF00010:Helix-loop-helix DNA-binding domain
Glyma.08G301600	126.784	21.3879	2.5571	1.36865e-09	2.36966e-08	PF14009:Domain of unknown function (DUF4228)
Glyma.08G033700	34.2053	5.86064	2.55534	8.53618e-07	8.5187e-06	PF06911:Senescence-associated protein
Glyma.07G087700	67.4884	11.6157	2.55191	2.92889e-06	2.58873e-05	PF00488:MutS domain V|PF05188:MutS domain II|PF05192:MutS domain III|PF01624:MutS domain I
Glyma.10G102100	449.981	77.0068	2.55168	8.89495e-14	2.90718e-12	PF00450:Serine carboxypeptidase
Glyma.17G114300	542.528	92.468	2.55004	7.97491e-13	2.29516e-11	-
Glyma.04G147100	23.3964	4.14281	2.54763	0.000364486	0.00183092	PF00335:Tetraspanin family
Glyma.04G246600	127.519	21.9393	2.54746	9.3448e-12	2.29888e-10	PF00134:Cyclin, N-terminal domain|PF02984:Cyclin, C-terminal domain
Glyma.02G050800	24.2446	4.12066	2.54596	8.9911e-05	0.000541376	-
Glyma.07G133500	1317.24	225.785	2.54522	6.16164e-11	1.33953e-09	-
Glyma.08G103300	2497.09	428.307	2.54423	4.20236e-15	1.60299e-13	PF01344:Kelch motif|PF04389:Peptidase family M28
Glyma.19G160100	375.139	64.296	2.54403	7.69686e-18	4.14684e-16	PF13499:EF-hand domain pair
Glyma.14G011800	72.5017	12.3478	2.54332	9.84218e-10	1.74677e-08	-
Glyma.13G302601	328.456	56.0191	2.54195	2.40515e-15	9.53507e-14	PF02458:Transferase family
Glyma.12G202600	1119.4	192.841	2.5379	5.09805e-13	1.51236e-11	PF05623:Protein of unknown function (DUF789)
Glyma.16G063400	88.7612	15.3514	2.53773	8.57026e-08	1.05837e-06	PF00097:Zinc finger, C3HC4 type (RING finger)
Glyma.15G217100	1540.43	265.083	2.53665	3.19325e-16	1.41321e-14	PF00407:Pathogenesis-related protein Bet v I family
Glyma.19G197700	14.9099	2.55961	2.53657	0.00201986	0.00796972	PF04844:Transcriptional repressor, ovate
Glyma.11G249400	282.826	48.9902	2.53517	1.8074e-18	1.03964e-16	-
Glyma.20G113000	183.7	31.7427	2.53443	1.11831e-07	1.34318e-06	PF06813:Nodulin-like
Glyma.08G157700	2958.58	511.115	2.53368	1.58582e-12	4.34119e-11	PF00285:Citrate synthase, C-terminal domain
Glyma.10G010100	1324.56	228.53	2.53277	1.52328e-31	3.25448e-29	PF15699:NPR1 interacting
Glyma.12G094100	10210.9	1765.02	2.53215	3.69177e-27	5.30184e-25	PF07992:Pyridine nucleotide-disulphide oxidoreductase
Glyma.17G214900	22.3676	3.8787	2.53061	0.000104561	0.000618848	PF07714:Protein tyrosine kinase
Glyma.17G049450	22.0292	3.78594	2.52616	0.00101252	0.00441837	-
Glyma.03G112000	35.0953	6.0742	2.52519	5.70269e-05	0.000363188	PF00847:AP2 domain
Glyma.03G141900	484.17	84.2722	2.52443	3.14018e-05	0.000215871	-
Glyma.03G250500	65.0192	11.3648	2.52382	3.83304e-11	8.60916e-10	PF02201:SWIB/MDM2 domain|PF03126:Plus-3 domain
Glyma.07G054000	616.27	107.118	2.52362	2.34929e-10	4.62301e-09	PF00249:Myb-like DNA-binding domain
Glyma.15G092100	162.567	28.3776	2.52304	2.24004e-11	5.22889e-10	-
Glyma.16G010500	57.4946	10.1025	2.51936	3.67623e-09	5.90525e-08	PF02037:SAP domain
Glyma.11G217800	100.222	17.3085	2.51896	4.5455e-07	4.799e-06	-
Glyma.03G254300	178.342	31.2553	2.51696	0.00036905	0.00184998	PF00704:Glycosyl hydrolases family 18
Glyma.14G016400	453.248	79.0888	2.5167	1.84615e-26	2.45612e-24	PF00069:Protein kinase domain
Glyma.17G042300	124.021	21.968	2.51572	1.76742e-12	4.80896e-11	PF03106:WRKY DNA -binding domain
Glyma.15G134300	4825.22	843.856	2.51498	8.58828e-27	1.19004e-24	PF01565:FAD binding domain|PF08031:Berberine and berberine like
Glyma.13G128100	87.225	15.069	2.51078	8.41332e-06	6.63806e-05	PF05899:Protein of unknown function (DUF861)
Glyma.19G134000	31.6047	5.5903	2.51031	0.000253786	0.00133774	PF16770:Regulator of Ty1 transposition protein 107 BRCT domain
Glyma.05G133000	333.415	58.1782	2.50977	1.7827e-12	4.84445e-11	PF05678:VQ motif
Glyma.19G029300	45.8712	8.05714	2.50865	0.00048923	0.00236285	PF00201:UDP-glucoronosyl and UDP-glucosyl transferase
Glyma.09G060700	325.644	57.281	2.50681	7.06115e-15	2.62649e-13	-
Glyma.10G253100	1231.64	216.484	2.50666	5.10261e-17	2.4978e-15	PF07714:Protein tyrosine kinase|PF01657:Salt stress response/antifungal
Glyma.20G111900	156.438	27.4833	2.50607	4.04401e-11	9.05953e-10	PF13906:C-terminus of AA_permease|PF13520:Amino acid permease
Glyma.02G307500	225.965	39.4662	2.50313	4.64773e-20	3.21494e-18	-
Glyma.07G139700	1746.11	308.055	2.50261	1.50178e-13	4.76822e-12	PF02798:Glutathione S-transferase, N-terminal domain|PF00043:Glutathione S-transferase, C-terminal domain
Glyma.19G146900	27.4505	4.86967	2.50214	1.10951e-05	8.51386e-05	PF05553:Cotton fibre expressed protein
Glyma.06G064400	235.573	41.263	2.5017	2.05453e-21	1.60843e-19	PF07714:Protein tyrosine kinase
Glyma.12G025600	21.9626	3.92129	2.50047	6.88542e-05	0.000428202	PF00450:Serine carboxypeptidase
Glyma.20G049800	52.12	9.08933	2.49883	2.00674e-08	2.81483e-07	PF14368:Probable lipid transfer
Glyma.03G116300	1990.56	352.147	2.49715	5.42288e-24	5.56019e-22	PF00917:MATH domain
Glyma.12G212500	310.591	54.7049	2.49598	2.22148e-10	4.39343e-09	PF13855:Leucine rich repeat|PF01582:TIR domain|PF00931:NB-ARC domain
Glyma.02G024600	1731.9	306.692	2.49565	1.34801e-10	2.7669e-09	PF02798:Glutathione S-transferase, N-terminal domain|PF00043:Glutathione S-transferase, C-terminal domain
Glyma.10G145300	697.911	124.02	2.49536	2.16398e-25	2.56431e-23	PF01501:Glycosyl transferase family 8
Glyma.17G105600	280.211	49.3818	2.49524	1.18531e-14	4.28757e-13	-
Glyma.15G105300	417.028	73.6166	2.49518	3.79867e-25	4.37008e-23	PF13839:GDSL/SGNH-like Acyl-Esterase family found in Pmr5 and Cas1p|PF14416:PMR5 N terminal Domain
Glyma.10G001700	1535.46	272.086	2.49402	2.25241e-19	1.44297e-17	PF00069:Protein kinase domain|PF03822:NAF domain
Glyma.06G248900	101.42	17.8789	2.49283	1.76044e-08	2.4919e-07	PF02365:No apical meristem (NAM) protein
Glyma.04G038800	683.161	121.625	2.49252	1.4346e-16	6.68314e-15	PF08553:VID27 cytoplasmic protein
Glyma.02G292800	613.436	108.768	2.49227	9.67746e-08	1.17932e-06	-
Glyma.13G093332	1742.33	309.355	2.49189	8.53381e-08	1.05447e-06	PF00060:Ligand-gated ion channel|PF00497:Bacterial extracellular solute-binding proteins, family 3
Glyma.09G218300	891.17	158.696	2.49049	2.03249e-10	4.03992e-09	PF06749:Protein of unknown function (DUF1218)
Glyma.07G094100	68.4017	12.1484	2.48993	7.24094e-07	7.33069e-06	PF00069:Protein kinase domain|PF14380:Wall-associated receptor kinase C-terminal|PF13947:Wall-associated receptor kinase galacturonan-binding
Glyma.02G244100	142.371	25.1663	2.48862	2.01503e-12	5.43832e-11	PF00293:NUDIX domain
Glyma.19G140500	17.6371	3.05111	2.48717	0.00104464	0.00453462	-
Glyma.07G243651	14956.4	2667.49	2.48711	0.00214127	0.00837261	PF00407:Pathogenesis-related protein Bet v I family
Glyma.01G115600	1504.14	269.415	2.4827	1.24099e-20	9.09171e-19	PF03140:Plant protein of unknown function
Glyma.07G250100	192.726	34.3421	2.48219	3.87752e-16	1.69699e-14	PF00847:AP2 domain
Glyma.19G021400	67.4216	11.9979	2.47959	1.14666e-07	1.37154e-06	-
Glyma.10G204100	125.833	22.3256	2.47954	1.20154e-05	9.15529e-05	PF01490:Transmembrane amino acid transporter protein
Glyma.02G006200	845.34	151.284	2.47943	6.70326e-11	1.44929e-09	PF00847:AP2 domain
Glyma.09G016400	991.144	177.655	2.4769	3.34709e-33	7.88949e-31	-
Glyma.01G130800	288.537	51.4883	2.47671	8.70823e-08	1.07364e-06	PF00141:Peroxidase
Glyma.U031124	241.364	43.0743	2.47567	1.00746e-05	7.80818e-05	PF04525:LURP-one-related
Glyma.02G171300	282.158	50.4679	2.47354	4.06415e-22	3.4562e-20	PF02183:Homeobox associated leucine zipper|PF00046:Homeobox domain
Glyma.15G146600	1424.49	256.05	2.47306	2.90975e-14	1.01365e-12	PF00407:Pathogenesis-related protein Bet v I family
Glyma.07G021800	1320.05	237.539	2.47283	4.21278e-20	2.9234e-18	PF00226:DnaJ domain
Glyma.15G179800	245.592	44.3473	2.47195	3.05248e-09	4.97703e-08	PF04570:zinc-finger of the FCS-type, C2-C2
Glyma.20G034200	894.381	160.945	2.47095	1.1977e-17	6.27362e-16	PF13499:EF-hand domain pair
Glyma.15G071300	11325.1	2046.47	2.46835	1.93554e-19	1.25244e-17	PF12481:Aluminium induced protein
Glyma.09G240100	1224.28	221.116	2.46768	1.14528e-11	2.79369e-10	PF07847:PCO_ADO
Glyma.03G149900	346.396	62.6871	2.46663	1.16259e-09	2.03811e-08	-
Glyma.14G127500	60.7515	10.8639	2.46538	2.88747e-06	2.55577e-05	PF02518:Histidine kinase-, DNA gyrase B-, and HSP90-like ATPase
Glyma.11G123300	9149.8	1659.41	2.46285	2.92971e-13	8.96083e-12	-
Glyma.09G054700	39.0356	7.07936	2.4628	5.53846e-06	4.55701e-05	PF12796:Ankyrin repeats (3 copies)
Glyma.06G283000	38.2861	6.81526	2.4588	1.41354e-06	1.34033e-05	PF08246:Cathepsin propeptide inhibitor domain (I29)|PF00112:Papain family cysteine protease
Glyma.04G003100	38.9491	7.08696	2.45873	3.95592e-07	4.21761e-06	PF05278:Arabidopsis phospholipase-like protein (PEARLI 4)
Glyma.05G219900	378.812	68.7095	2.45792	1.67573e-11	3.9977e-10	PF00106:short chain dehydrogenase
Glyma.11G124400	35.7436	6.53868	2.45749	0.000706749	0.00323167	-
Glyma.13G289600	178.874	32.2377	2.45709	4.07761e-16	1.7756e-14	PF13370:4Fe-4S single cluster domain of Ferredoxin I|PF00226:DnaJ domain
Glyma.06G148500	855.082	156.057	2.45521	2.58525e-11	5.98709e-10	PF00317:Ribonucleotide reductase, all-alpha domain|PF02867:Ribonucleotide reductase, barrel domain|PF03477:ATP cone domain
Glyma.18G018100	323.235	58.7079	2.45426	3.67889e-06	3.17148e-05	PF02358:Trehalose-phosphatase
Glyma.09G186900	116.913	21.5277	2.45246	6.91543e-06	5.57179e-05	PF05241:Emopamil binding protein
Glyma.05G224800	42.5246	7.7934	2.45228	8.20783e-05	0.000499483	-
Glyma.02G305300	43.6602	8.19286	2.45137	7.00112e-06	5.63246e-05	-
Glyma.19G112800	155.865	28.3593	2.44901	1.30776e-11	3.16689e-10	-
Glyma.09G062101	24.6564	4.55574	2.44698	4.44541e-05	0.000292523	-
Glyma.18G030700	231.272	42.1473	2.44497	2.7953e-05	0.000194692	PF00759:Glycosyl hydrolase family 9
Glyma.07G218000	39.3276	7.37287	2.44334	5.20408e-06	4.30984e-05	PF00046:Homeobox domain|PF02183:Homeobox associated leucine zipper
Glyma.17G037300	646.264	118.719	2.4429	1.07957e-17	5.70305e-16	PF14226:non-haem dioxygenase in morphine synthesis N-terminal|PF03171:2OG-Fe(II) oxygenase superfamily
Glyma.02G239500	2789.89	513.386	2.44254	3.80329e-14	1.30397e-12	PF00501:AMP-binding enzyme|PF13193:AMP-binding enzyme C-terminal domain
Glyma.19G011700	18537.7	3411.79	2.44165	2.66472e-28	4.17226e-26	PF03098:Animal haem peroxidase
Glyma.16G019900	986.667	181.301	2.44162	3.38712e-11	7.68416e-10	PF04030:D-arabinono-1,4-lactone oxidase|PF01565:FAD binding domain
Glyma.04G250100	85.0672	15.6214	2.4411	1.97833e-05	0.00014298	PF00582:Universal stress protein family
Glyma.10G070200	5729.03	1055.6	2.43971	2.42872e-07	2.70995e-06	PF01040:UbiA prenyltransferase family
Glyma.10G229700	494.819	91.3743	2.43804	1.06625e-28	1.71911e-26	-
Glyma.04G185500	797.234	147.113	2.43765	8.31727e-12	2.0684e-10	-
Glyma.04G191100	78.6432	14.573	2.43605	2.77802e-10	5.40536e-09	PF00544:Pectate lyase
Glyma.10G147800	1728.02	319.439	2.43582	1.34287e-15	5.48933e-14	PF00025:ADP-ribosylation factor family
Glyma.12G219400	128.266	23.8928	2.43398	3.928e-13	1.17897e-11	PF00063:Myosin head (motor domain)
Glyma.13G152168	180.832	33.3142	2.43368	4.76516e-15	1.8034e-13	-
Glyma.10G013600	442.334	81.9142	2.43328	6.47781e-07	6.62148e-06	PF12906:RING-variant domain|PF12428:Protein of unknown function (DUF3675)
Glyma.02G244600	412.608	76.3344	2.43314	1.06753e-21	8.71937e-20	PF00249:Myb-like DNA-binding domain
Glyma.19G127301	76.4309	14.1881	2.43101	5.79971e-11	1.26656e-09	PF02984:Cyclin, C-terminal domain
Glyma.13G046800	274.218	50.9884	2.42952	2.15043e-08	2.99988e-07	PF15612:WSTF, HB1, Itc1p, MBD9 motif 1|PF10497:Zinc-finger domain of monoamine-oxidase A repressor R1
Glyma.03G028600	351.813	65.4472	2.42901	4.45836e-10	8.41077e-09	PF04043:Plant invertase/pectin methylesterase inhibitor
Glyma.09G168700	672.678	124.888	2.42822	3.89637e-20	2.70816e-18	PF00520:Ion transport protein
Glyma.12G102900	64.6421	11.8701	2.42636	9.57693e-08	1.16871e-06	PF01373:Glycosyl hydrolase family 14
Glyma.06G123800	371.364	68.8694	2.42546	8.21627e-24	8.19191e-22	-
Glyma.16G121800	53.701	10.0239	2.42403	1.76073e-06	1.63382e-05	-
Glyma.02G043600	46.5316	8.6764	2.42322	2.14042e-06	1.94944e-05	-
Glyma.15G122100	29.8263	5.63948	2.42311	0.000186506	0.0010234	PF07983:X8 domain|PF00332:Glycosyl hydrolases family 17
Glyma.14G053700	15.2415	2.77317	2.42084	0.00171936	0.00693484	PF00141:Peroxidase
Glyma.14G012800	921.739	171.822	2.41994	3.38422e-09	5.48288e-08	PF03552:Cellulose synthase
Glyma.09G162400	2158.24	403.88	2.4183	1.54185e-12	4.23766e-11	PF00201:UDP-glucoronosyl and UDP-glucosyl transferase
Glyma.18G296300	813.953	152.055	2.41775	3.2779e-22	2.82075e-20	PF01238:Phosphomannose isomerase type I
Glyma.13G251400	185.134	34.347	2.41752	5.46028e-13	1.6154e-11	PF01925:Sulfite exporter TauE/SafE
Glyma.13G341500	2255.3	423.329	2.4142	1.6251e-07	1.8896e-06	PF13855:Leucine rich repeat|PF08263:Leucine rich repeat N-terminal domain
Glyma.07G089800	372.281	69.9586	2.41337	1.10046e-14	3.98737e-13	PF00067:Cytochrome P450
Glyma.14G158600	795.75	148.962	2.41245	9.66081e-25	1.0397e-22	PF07645:Calcium-binding EGF domain|PF13947:Wall-associated receptor kinase galacturonan-binding|PF00069:Protein kinase domain
Glyma.16G061800	838.798	157.606	2.41185	1.1808e-11	2.87387e-10	PF00060:Ligand-gated ion channel|PF00497:Bacterial extracellular solute-binding proteins, family 3|PF01094:Receptor family ligand binding region
Glyma.02G136700	1048.08	196.905	2.41117	5.32045e-20	3.65695e-18	-
Glyma.02G210800	89.2575	16.5532	2.41097	4.06157e-11	9.09419e-10	PF14226:non-haem dioxygenase in morphine synthesis N-terminal|PF03171:2OG-Fe(II) oxygenase superfamily
Glyma.20G155100	116.247	21.9231	2.41074	1.57733e-05	0.000116602	PF00847:AP2 domain
Glyma.07G258700	146.445	27.6389	2.41058	0.000147907	0.000836793	PF00232:Glycosyl hydrolase family 1
Glyma.02G287300	63.5329	12.0134	2.41051	7.38085e-10	1.33326e-08	PF00067:Cytochrome P450
Glyma.06G175200	180.401	34.2102	2.40942	2.92798e-15	1.14819e-13	PF14576:Sieve element occlusion N-terminus|PF14577:Sieve element occlusion C-terminus
Glyma.13G156300	38.6377	7.45144	2.40755	1.64722e-05	0.000121087	-
Glyma.15G098500	256.879	48.5343	2.40737	1.03862e-12	2.92505e-11	PF00550:Phosphopantetheine attachment site
Glyma.06G317200	154	29.1214	2.40729	4.75141e-05	0.000310071	PF00083:Sugar (and other) transporter
Glyma.11G032700	31.1728	5.94681	2.40727	7.18973e-05	0.000444576	PF01095:Pectinesterase
Glyma.08G243100	108.968	20.5928	2.406	0.000311921	0.00159909	PF06886:Targeting protein for Xklp2 (TPX2)
Glyma.02G206200	15.2346	2.83755	2.40595	0.00131897	0.00553225	PF04576:Zein-binding
Glyma.19G146701	22.2613	4.22102	2.40557	0.00059484	0.00278304	-
Glyma.07G134500	69.6632	13.2203	2.40447	0.000358695	0.00180622	-
Glyma.08G204900	33.4877	6.40369	2.40425	0.00258477	0.00982849	PF03759:PRONE (Plant-specific Rop nucleotide exchanger)
Glyma.17G030300	25722.5	4864.89	2.40245	2.9441e-13	8.99215e-12	PF00407:Pathogenesis-related protein Bet v I family
Glyma.03G132200	17.3183	3.35121	2.40149	0.00106033	0.00459003	-
Glyma.14G132800	58.1715	11.1512	2.39912	1.20828e-09	2.11154e-08	PF02590:Predicted SPOUT methyltransferase
Glyma.19G221900	90.097	17.2545	2.39892	3.86402e-05	0.000258183	PF02309:AUX/IAA family
Glyma.08G214000	287.316	54.3604	2.39725	9.22837e-10	1.64506e-08	PF15044:Mitochondrial function, CLU-N-term|PF12807:Translation initiation factor eIF3 subunit 135|PF13424:Tetratricopeptide repeat
Glyma.15G141900	100.438	18.8207	2.39724	1.7044e-13	5.37219e-12	-
Glyma.20G145400	121.285	23.2033	2.39702	6.44759e-06	5.22689e-05	PF02727:Copper amine oxidase, N2 domain|PF01179:Copper amine oxidase, enzyme domain|PF02728:Copper amine oxidase, N3 domain
Glyma.08G062500	183.004	34.8041	2.39691	7.12008e-05	0.000440583	PF00225:Kinesin motor domain
Glyma.12G057201	73.0206	13.9102	2.39647	4.0196e-11	9.01417e-10	-
Glyma.10G219800	49.2759	9.46836	2.39582	0.00125401	0.00530148	PF00141:Peroxidase
Glyma.13G360000	146.516	28.1056	2.39418	3.23362e-11	7.36195e-10	PF01740:STAS domain|PF00916:Sulfate permease family
Glyma.15G038800	18.9501	3.67174	2.39338	0.002241	0.0086905	-
Glyma.18G273900	1370.51	261.252	2.39114	1.09505e-38	3.92507e-36	PF01323:DSBA-like thioredoxin domain
Glyma.01G209500	61.0523	11.5354	2.3896	3.17212e-05	0.000217859	PF01095:Pectinesterase
Glyma.05G114000	21.9696	4.21342	2.38923	0.000244454	0.00129564	PF00544:Pectate lyase
Glyma.10G286300	1546.19	295.287	2.38835	1.7252e-54	1.74009e-51	PF00063:Myosin head (motor domain)
Glyma.03G016100	112.062	21.5098	2.38784	6.14547e-10	1.12557e-08	PF00168:C2 domain
Glyma.07G138100	524.914	100.291	2.38587	8.05408e-11	1.71484e-09	-
Glyma.08G110500	182.81	34.7028	2.38567	7.45135e-08	9.33485e-07	PF02797:Chalcone and stilbene synthases, C-terminal domain|PF00195:Chalcone and stilbene synthases, N-terminal domain
Glyma.13G166200	1751.72	335.942	2.38449	3.62951e-24	3.76592e-22	PF12937:F-box-like
Glyma.02G286600	191.797	36.8663	2.38398	8.90677e-05	0.000536745	PF01896:DNA primase small subunit
Glyma.20G121400	28.2781	5.38956	2.38368	0.000480596	0.00232971	PF13520:Amino acid permease
Glyma.05G136100	2802.27	536.798	2.38366	4.26144e-09	6.77255e-08	PF00282:Pyridoxal-dependent decarboxylase conserved domain
Glyma.10G221200	366.577	70.5671	2.38332	3.37677e-15	1.30996e-13	PF01633:Choline/ethanolamine kinase
Glyma.01G232000	61.5178	11.7209	2.3827	2.7376e-06	2.43304e-05	PF00847:AP2 domain
Glyma.19G020600	582.845	111.387	2.3822	3.31849e-11	7.53935e-10	PF03106:WRKY DNA -binding domain
Glyma.09G025200	110.882	20.9999	2.38076	1.07194e-05	8.26069e-05	PF07712:Stress up-regulated Nod 19
Glyma.01G172600	6891.32	1323.57	2.38037	4.84591e-10	9.08888e-09	PF05368:NmrA-like family
Glyma.08G091900	453.271	86.8695	2.37985	3.88878e-18	2.15402e-16	PF02705:K+ potassium transporter
Glyma.08G277100	760.917	145.928	2.37926	3.56078e-06	3.08622e-05	PF02779:Transketolase, pyrimidine binding domain|PF02780:Transketolase, C-terminal domain|PF13292:1-deoxy-D-xylulose-5-phosphate synthase
Glyma.13G110500	917.864	176.221	2.37869	5.55516e-13	1.64011e-11	-
Glyma.07G021600	237.815	45.8152	2.37722	1.4844e-13	4.71648e-12	PF02458:Transferase family
Glyma.10G011300	1605.97	309.297	2.37568	6.74074e-24	6.83067e-22	PF03106:WRKY DNA -binding domain
Glyma.20G233900	438.501	84.7518	2.37566	4.70114e-10	8.83802e-09	PF00703:Glycosyl hydrolases family 2
Glyma.09G160100	668.385	128.782	2.37564	8.93559e-17	4.25874e-15	PF05623:Protein of unknown function (DUF789)
Glyma.01G006000	1139.19	219.846	2.37404	2.14944e-26	2.85086e-24	-
Glyma.17G258500	892.546	171.708	2.37384	5.92232e-25	6.63713e-23	PF00314:Thaumatin family
Glyma.10G258700	80.3074	15.7367	2.37298	2.28196e-08	3.16808e-07	PF04117:Mpv17 / PMP22 family
Glyma.13G121300	57.3051	11.181	2.37158	0.000987093	0.00432306	PF03195:Lateral organ boundaries (LOB) domain
Glyma.05G068500	4926.86	952.623	2.37056	6.1204e-19	3.74926e-17	PF04570:zinc-finger of the FCS-type, C2-C2
Glyma.04G082800	110.77	21.5468	2.36962	2.71806e-10	5.29583e-09	-
Glyma.04G205600	19.5669	3.69976	2.36958	0.000644656	0.0029868	PF00762:Ferrochelatase
Glyma.08G273600	3603.1	696.906	2.36942	4.9204e-59	6.88396e-56	-
Glyma.02G302800	166.823	32.4238	2.36773	0.000206269	0.00111589	PF00307:Calponin homology (CH) domain|PF00225:Kinesin motor domain
Glyma.01G115500	6584.93	1276.51	2.36711	4.40621e-23	4.06599e-21	-
Glyma.08G105600	191.946	37.3658	2.36644	7.59322e-05	0.000466137	PF04104:Eukaryotic and archaeal DNA primase, large subunit
Glyma.18G039100	159.06	30.6694	2.36548	6.08077e-15	2.28535e-13	-
Glyma.16G126400	321.291	62.4988	2.36507	8.94429e-07	8.89266e-06	PF01074:Glycosyl hydrolases family 38 N-terminal domain|PF09261:Alpha mannosidase middle domain|PF07748:Glycosyl hydrolases family 38 C-terminal domain
Glyma.16G054400	1027.79	199.176	2.36463	2.91384e-10	5.65949e-09	PF03106:WRKY DNA -binding domain
Glyma.18G106300	233.747	45.3233	2.36441	0.000270018	0.00141147	PF16363:GDP-mannose 4,6 dehydratase
Glyma.11G105700	1505.44	292.484	2.36429	2.38388e-16	1.07252e-14	PF00388:Phosphatidylinositol-specific phospholipase C, X domain
Glyma.03G181700	942.929	183.206	2.36049	2.64601e-11	6.12054e-10	PF00221:Aromatic amino acid lyase
Glyma.20G140400	107.905	20.9096	2.36013	1.79577e-09	3.04235e-08	PF01657:Salt stress response/antifungal|PF07714:Protein tyrosine kinase
Glyma.20G238100	71.0625	13.7441	2.36009	3.29518e-05	0.000224957	PF00481:Protein phosphatase 2C
Glyma.11G235200	213.086	41.6959	2.35916	7.15026e-17	3.44189e-15	PF00854:POT family
Glyma.17G237100	1538.33	300.231	2.35841	1.78839e-09	3.03222e-08	-
Glyma.20G150600	1765.11	344.329	2.35802	1.07273e-09	1.89435e-08	-
Glyma.02G309000	74.6791	14.4155	2.35731	3.2826e-08	4.40228e-07	-
Glyma.06G154700	46.029	8.79546	2.35568	0.00156473	0.00640709	-
Glyma.18G269700	115.607	22.6018	2.35563	2.1874e-09	3.65305e-08	-
Glyma.20G148100	67.1897	13.0608	2.35536	5.16459e-09	8.06603e-08	PF00291:Pyridoxal-phosphate dependent enzyme
Glyma.04G003300	872.2	170.327	2.35511	2.31571e-26	3.06203e-24	PF13561:Enoyl-(Acyl carrier protein) reductase
Glyma.20G123000	94.8993	18.6525	2.35492	8.23458e-09	1.23322e-07	PF13191:AAA ATPase domain|PF14629:Origin recognition complex (ORC) subunit 4 C-terminus
Glyma.11G122400	62.5568	11.9833	2.35475	1.22965e-07	1.46033e-06	PF13639:Ring finger domain
Glyma.08G314900	19.9255	3.95728	2.35304	0.000354102	0.00178579	PF04578:Protein of unknown function, DUF594|PF13968:Domain of unknown function (DUF4220)
Glyma.03G225300	180.114	35.1736	2.35174	5.09216e-06	4.22473e-05	-
Glyma.12G212200	75.3651	14.8315	2.3516	0.000116172	0.000677399	-
Glyma.07G083700	317.652	61.8963	2.35129	1.3121e-16	6.11904e-15	PF01048:Phosphorylase superfamily
Glyma.06G030500	49.4064	9.71095	2.35122	9.40696e-08	1.14991e-06	PF00150:Cellulase (glycosyl hydrolase family 5)
Glyma.03G241600	178.579	34.645	2.35116	3.52234e-09	5.67275e-08	PF07714:Protein tyrosine kinase
Glyma.18G048500	142.624	27.6588	2.35043	1.28168e-08	1.85477e-07	PF14543:Xylanase inhibitor N-terminal|PF14541:Xylanase inhibitor C-terminal
Glyma.09G231500	27.6486	5.38297	2.35039	0.000403455	0.0019982	PF00251:Glycosyl hydrolases family 32 N-terminal domain|PF11837:Domain of unknown function (DUF3357)|PF08244:Glycosyl hydrolases family 32 C terminal
Glyma.19G045700	328.001	64.2454	2.35	7.18295e-13	2.08382e-11	PF15612:WSTF, HB1, Itc1p, MBD9 motif 1|PF10497:Zinc-finger domain of monoamine-oxidase A repressor R1
Glyma.07G059800	172.831	33.9547	2.3498	1.1644e-05	8.89262e-05	PF14833:NAD-binding of NADP-dependent 3-hydroxyisobutyrate dehydrogenase|PF03446:NAD binding domain of 6-phosphogluconate dehydrogenase
Glyma.19G231000	228.643	44.6249	2.34805	9.27381e-08	1.13588e-06	PF14299:Phloem protein 2
Glyma.07G253500	389.513	76.1972	2.3476	2.47915e-14	8.70632e-13	PF05078:Protein of unknown function (DUF679)
Glyma.15G201300	443.969	87.2609	2.347	6.08021e-22	5.09083e-20	PF00481:Protein phosphatase 2C
Glyma.18G193700	104.689	20.7001	2.34694	3.9548e-05	0.000263477	-
Glyma.05G159200	1193.57	234.783	2.34506	2.08267e-18	1.18623e-16	PF13855:Leucine rich repeat|PF07714:Protein tyrosine kinase
Glyma.13G321600	295.547	58.128	2.34495	8.04572e-17	3.85581e-15	PF00125:Core histone H2A/H2B/H3/H4
Glyma.16G137000	1208.39	237.852	2.34351	7.49762e-20	5.03373e-18	-
Glyma.17G112900	1126.37	222.342	2.34325	1.60341e-40	6.37995e-38	PF02298:Plastocyanin-like domain
Glyma.08G352451	44.4746	8.56771	2.34242	0.000758814	0.00344015	PF07714:Protein tyrosine kinase
Glyma.07G092000	651.27	127.931	2.34193	5.73574e-20	3.91756e-18	PF02365:No apical meristem (NAM) protein
Glyma.18G197800	26.5531	5.12546	2.33902	0.00203936	0.00803789	PF12710:haloacid dehalogenase-like hydrolase|PF01553:Acyltransferase
Glyma.08G164400	66.1447	13.1341	2.33791	0.000654213	0.00302461	PF02535:ZIP Zinc transporter
Glyma.04G158400	97.9202	19.4801	2.33726	4.54392e-06	3.81779e-05	PF12341:Minichromosome loss protein, Mcl1, middle region
Glyma.16G142500	635.767	125.709	2.33309	6.12455e-24	6.23539e-22	PF13833:EF-hand domain pair|PF13499:EF-hand domain pair
Glyma.12G240000	992.784	197.33	2.33237	1.30093e-10	2.6804e-09	PF00232:Glycosyl hydrolase family 1
Glyma.20G230400	51.6704	10.3468	2.33125	0.000757492	0.00343509	PF11926:Domain of unknown function (DUF3444)|PF00226:DnaJ domain
Glyma.04G223300	1650.44	328.212	2.33116	5.28587e-30	9.71414e-28	PF03106:WRKY DNA -binding domain
Glyma.02G297700	435.265	86.7936	2.3309	2.31923e-18	1.31831e-16	PF03514:GRAS domain family
Glyma.06G317800	1730.06	344.102	2.32844	4.39475e-29	7.24732e-27	PF04511:Der1-like family
Glyma.14G104400	68.9002	13.8188	2.32666	1.28855e-05	9.72267e-05	PF00141:Peroxidase
Glyma.06G239900	219.347	43.7946	2.3258	1.31369e-05	9.88993e-05	PF02298:Plastocyanin-like domain
Glyma.09G033700	317.706	63.0607	2.32541	2.27132e-09	3.78218e-08	PF04043:Plant invertase/pectin methylesterase inhibitor
Glyma.11G070600	6704.1	1337.69	2.32522	9.1928e-12	2.26535e-10	PF05368:NmrA-like family
Glyma.20G121200	884.675	176.646	2.3241	3.00587e-19	1.89488e-17	PF01569:PAP2 superfamily
Glyma.07G027400	263.028	52.6408	2.32302	4.52053e-09	7.14504e-08	-
Glyma.05G215500	398.205	79.6864	2.32265	0.000257201	0.00135426	PF00505:HMG (high mobility group) box
Glyma.01G116300	2134.25	426.795	2.32254	1.0984e-06	1.0667e-05	PF00107:Zinc-binding dehydrogenase|PF08240:Alcohol dehydrogenase GroES-like domain
Glyma.02G134500	1682.34	336.249	2.32213	5.80222e-17	2.82433e-15	PF07816:Protein of unknown function (DUF1645)
Glyma.11G236600	2564.03	512.386	2.32209	3.2397e-18	1.80603e-16	PF13639:Ring finger domain
Glyma.19G002300	737.642	147.259	2.32177	2.38411e-19	1.52284e-17	-
Glyma.04G212300	39.8375	7.8848	2.32174	1.28933e-06	1.23279e-05	PF04564:U-box domain
Glyma.13G314400	424.452	84.7471	2.32068	4.45382e-09	7.0473e-08	-
Glyma.12G204300	389.061	77.622	2.31996	1.74556e-21	1.37648e-19	PF07223:UBA-like domain (DUF1421)
Glyma.04G043400	69.0424	13.9399	2.31951	2.08013e-05	0.000149292	PF00134:Cyclin, N-terminal domain|PF02984:Cyclin, C-terminal domain
Glyma.14G068400	818.426	163.733	2.3191	2.20455e-13	6.82466e-12	PF00168:C2 domain
Glyma.13G224900	28.1517	5.57474	2.31855	0.00213562	0.0083543	PF00230:Major intrinsic protein
Glyma.09G205300	5881.59	1179.13	2.31845	9.09915e-26	1.12113e-23	PF04640:PLATZ transcription factor
Glyma.09G095700	613.769	123.165	2.31836	2.77714e-22	2.42837e-20	PF03791:KNOX2 domain|PF03790:KNOX1 domain|PF05920:Homeobox KN domain
Glyma.04G078600	30.3826	6.0742	2.31789	1.05094e-05	8.11471e-05	PF02365:No apical meristem (NAM) protein
Glyma.07G251300	3324.54	667.389	2.3169	2.08453e-06	1.90293e-05	PF04535:Domain of unknown function (DUF588)
Glyma.16G046400	2326.83	466.965	2.31542	1.95877e-19	1.26419e-17	PF00293:NUDIX domain
Glyma.06G182000	155.943	31.2048	2.31472	1.33351e-15	5.46135e-14	PF01592:NifU-like N terminal domain
Glyma.10G076100	40.2025	8.12812	2.31455	1.53924e-06	1.44593e-05	PF02362:B3 DNA binding domain
Glyma.20G171900	106.605	21.5534	2.31345	7.68398e-10	1.38528e-08	PF00141:Peroxidase
Glyma.10G213000	142.442	28.4659	2.31319	5.5029e-09	8.52521e-08	-
Glyma.04G062900	871.237	175.366	2.31305	1.54432e-06	1.45039e-05	PF00847:AP2 domain
Glyma.10G274700	17.9019	3.69353	2.31248	0.000898049	0.00398417	PF01055:Glycosyl hydrolases family 31|PF16863:N-terminal barrel of NtMGAM and CtMGAM, maltase-glucoamylase
Glyma.09G148200	169.848	34.2379	2.31154	5.59671e-10	1.036e-08	-
Glyma.15G179600	8015.36	1615.23	2.31108	2.55572e-19	1.62528e-17	PF09425:Divergent CCT motif|PF06200:tify domain
Glyma.07G137600	321.796	64.7044	2.30733	6.16265e-14	2.05442e-12	-
Glyma.15G139000	43.0374	8.4971	2.30589	3.51731e-05	0.000238246	PF03106:WRKY DNA -binding domain
Glyma.04G020200	1072.24	217.15	2.30471	2.63028e-05	0.000184651	PF00278:Pyridoxal-dependent decarboxylase, C-terminal sheet domain|PF02784:Pyridoxal-dependent decarboxylase, pyridoxal binding domain
Glyma.19G229500	612.329	124.017	2.30409	7.02514e-13	2.04351e-11	PF07887:Calmodulin binding protein-like
Glyma.05G180100	3322.86	673.885	2.30225	3.588e-20	2.51397e-18	PF00441:Acyl-CoA dehydrogenase, C-terminal domain|PF01756:Acyl-CoA oxidase|PF02770:Acyl-CoA dehydrogenase, middle domain
Glyma.06G159900	98.4936	20.2139	2.30209	1.45509e-10	2.95729e-09	PF00762:Ferrochelatase
Glyma.06G020300	192.854	39.1667	2.30206	3.92332e-06	3.35552e-05	PF00278:Pyridoxal-dependent decarboxylase, C-terminal sheet domain|PF02784:Pyridoxal-dependent decarboxylase, pyridoxal binding domain
Glyma.06G277700	4195.15	850.402	2.30197	6.18861e-08	7.87115e-07	PF05641:Agenet domain
Glyma.12G074500	1019.64	207.176	2.29989	1.65446e-08	2.34571e-07	PF15511:Centromere kinetochore component CENP-T histone fold
Glyma.12G211300	29.8594	5.99563	2.29959	2.64173e-05	0.000185306	PF05097:Protein of unknown function (DUF688)
Glyma.05G080500	449.2	91.2666	2.29803	6.97399e-16	2.9309e-14	PF00300:Histidine phosphatase superfamily (branch 1)
Glyma.03G162500	60.7425	12.2976	2.29737	7.23029e-05	0.000446766	PF00847:AP2 domain
Glyma.16G211800	1850.42	377.152	2.2948	8.61628e-09	1.28418e-07	PF00197:Trypsin and protease inhibitor
Glyma.13G140200	252.92	51.6412	2.29477	1.56298e-13	4.95527e-12	PF04520:Senescence regulator
Glyma.05G023900	24.9952	5.06144	2.2938	0.000635396	0.00294893	PF12643:MazG-like family
Glyma.13G302500	1823.1	372.145	2.29295	1.81903e-24	1.91489e-22	PF02458:Transferase family
Glyma.09G022500	20991.2	4288.94	2.29114	2.01929e-10	4.01736e-09	PF00141:Peroxidase
Glyma.13G046100	726.146	148.251	2.2911	4.88749e-20	3.37004e-18	-
Glyma.11G123000	174.33	35.7415	2.29087	7.45721e-13	2.15474e-11	-
Glyma.07G142800	41.459	8.54901	2.28872	7.50736e-05	0.000461978	-
Glyma.08G277000	4912.02	1004.87	2.28864	5.71478e-09	8.82677e-08	PF13292:1-deoxy-D-xylulose-5-phosphate synthase|PF02780:Transketolase, C-terminal domain|PF02779:Transketolase, pyrimidine binding domain
Glyma.18G038400	278.235	57.1893	2.28772	1.88123e-15	7.55469e-14	PF00168:C2 domain
Glyma.02G007300	36.0552	7.3791	2.28756	9.28276e-06	7.25019e-05	PF02309:AUX/IAA family
Glyma.03G015900	293.36	60.1377	2.2871	6.00668e-10	1.10248e-08	-
Glyma.13G293700	946.325	193.736	2.28593	1.0455e-15	4.3103e-14	PF00462:Glutaredoxin
Glyma.05G230400	1059.15	217.411	2.28585	7.37288e-33	1.7009e-30	-
Glyma.18G268200	631.344	129.076	2.28576	7.78266e-12	1.94661e-10	PF02458:Transferase family
Glyma.16G080800	790.817	161.817	2.28515	2.13499e-12	5.74064e-11	PF03226:Yippee zinc-binding/DNA-binding /Mis18, centromere assembly
Glyma.10G277800	1052.66	216.079	2.28379	3.31441e-15	1.28692e-13	PF00249:Myb-like DNA-binding domain
Glyma.10G247300	54.9345	11.2938	2.28299	8.00633e-07	8.04734e-06	-
Glyma.16G014100	761.824	156.714	2.28281	6.84022e-07	6.95096e-06	PF04043:Plant invertase/pectin methylesterase inhibitor|PF01095:Pectinesterase
Glyma.01G084000	914.605	188.288	2.27986	1.45927e-13	4.64343e-12	PF04749:PLAC8 family
Glyma.02G158700	7032.24	1451.81	2.27609	7.74543e-16	3.23629e-14	PF01370:NAD dependent epimerase/dehydratase family
Glyma.03G230800	71.1165	14.8447	2.27599	1.38574e-08	1.98943e-07	-
Glyma.17G071300	556.452	115.117	2.27576	5.01987e-22	4.22751e-20	-
Glyma.05G073100	29.3873	6.02402	2.27546	3.34595e-05	0.000228028	PF00044:Glyceraldehyde 3-phosphate dehydrogenase, NAD binding domain|PF02800:Glyceraldehyde 3-phosphate dehydrogenase, C-terminal domain
Glyma.13G206500	285.845	58.8577	2.27439	2.39343e-15	9.4973e-14	PF00962:Adenosine/AMP deaminase
Glyma.09G269500	967.938	199.978	2.27415	1.03449e-08	1.51885e-07	PF01370:NAD dependent epimerase/dehydratase family
Glyma.12G140200	102.002	20.9868	2.27401	2.35151e-05	0.000166809	PF08276:PAN-like domain|PF01453:D-mannose binding lectin|PF00954:S-locus glycoprotein domain|PF07714:Protein tyrosine kinase
Glyma.02G106600	175.712	36.3254	2.2731	3.25484e-15	1.2672e-13	PF05460:Origin recognition complex subunit 6 (ORC6)
Glyma.16G179100	286.827	59.3325	2.27172	6.47741e-20	4.38956e-18	PF04116:Fatty acid hydroxylase superfamily
Glyma.15G166800	1125.54	233.516	2.27143	2.32646e-58	3.15315e-55	PF00010:Helix-loop-helix DNA-binding domain
Glyma.18G293500	156.171	32.1706	2.27053	4.51331e-05	0.000296483	-
Glyma.08G022900	422.976	87.5019	2.26887	1.25528e-10	2.59128e-09	PF13947:Wall-associated receptor kinase galacturonan-binding|PF13639:Ring finger domain
Glyma.13G279900	1415.66	293.346	2.26867	3.02771e-11	6.94053e-10	PF02365:No apical meristem (NAM) protein
Glyma.03G005600	114.529	23.617	2.26833	6.73045e-06	5.4379e-05	PF01554:MatE
Glyma.20G245000	24.3982	4.97627	2.26805	0.000421985	0.00207882	-
Glyma.06G157400	3197.5	663.533	2.26771	7.0111e-16	2.94364e-14	PF02365:No apical meristem (NAM) protein
Glyma.09G054900	104.422	21.7386	2.26701	3.38839e-08	4.53224e-07	PF13962:Domain of unknown function|PF12796:Ankyrin repeats (3 copies)
Glyma.12G062000	132.615	27.4677	2.26679	1.41855e-06	1.34449e-05	PF03514:GRAS domain family
Glyma.11G025600	8178.05	1699.33	2.26635	1.64935e-17	8.55652e-16	PF00314:Thaumatin family
Glyma.17G126300	37.5888	7.91455	2.26493	9.63198e-06	7.50267e-05	PF08246:Cathepsin propeptide inhibitor domain (I29)|PF00112:Papain family cysteine protease
Glyma.09G144200	1410.51	293.959	2.26368	7.73105e-21	5.75134e-19	PF03141:Putative S-adenosyl-L-methionine-dependent methyltransferase
Glyma.15G211600	44.3241	9.30562	2.26365	0.000780314	0.00352348	PF13832:PHD-zinc-finger like domain|PF13831:PHD-finger
Glyma.15G256300	5493.69	1145.65	2.26151	1.80916e-45	1.08979e-42	-
Glyma.01G244132	82.8461	17.2085	2.26082	0.000282101	0.00146633	-
Glyma.15G228200	806.96	168.296	2.26017	3.86672e-07	4.12961e-06	-
Glyma.04G244400	20.2708	4.2854	2.25905	0.00119217	0.00507924	-
Glyma.14G181800	299.56	62.7484	2.25785	5.72357e-06	4.69968e-05	PF00225:Kinesin motor domain
Glyma.01G217700	4032.96	843.758	2.25687	1.84246e-07	2.11644e-06	PF00314:Thaumatin family
Glyma.17G016600	1127.16	236.189	2.25556	7.09423e-07	7.18888e-06	PF14543:Xylanase inhibitor N-terminal|PF14541:Xylanase inhibitor C-terminal
Glyma.19G190600	239.733	50.3789	2.25449	2.36509e-14	8.31926e-13	PF13641:Glycosyltransferase like family 2
Glyma.17G251200	327.984	68.9109	2.25403	1.76464e-09	2.99664e-08	-
Glyma.14G089063	39.5052	8.22712	2.25341	3.11781e-05	0.000214571	-
Glyma.10G265200	111.211	23.3134	2.25073	1.24084e-08	1.79747e-07	-
Glyma.12G210500	154.89	32.3744	2.25065	1.065e-13	3.44959e-12	PF00403:Heavy-metal-associated domain
Glyma.08G055000	2278.4	479.164	2.24998	2.12113e-21	1.6546e-19	PF00005:ABC transporter
Glyma.17G150100	915.288	192.421	2.2499	1.21196e-44	6.8265e-42	PF01373:Glycosyl hydrolase family 14
Glyma.13G315300	20.9871	4.32002	2.24881	0.000841646	0.00376514	PF02365:No apical meristem (NAM) protein
Glyma.05G119500	377.072	79.5841	2.24857	2.08392e-19	1.34297e-17	PF13855:Leucine rich repeat|PF08263:Leucine rich repeat N-terminal domain|PF00069:Protein kinase domain
Glyma.06G319460	2871.87	604.125	2.24838	4.63896e-33	1.0817e-30	PF00150:Cellulase (glycosyl hydrolase family 5)
Glyma.06G064000	743.985	156.687	2.24776	7.90024e-08	9.83471e-07	PF00847:AP2 domain
Glyma.13G031600	323.296	67.9128	2.24727	2.01576e-05	0.000145346	PF01490:Transmembrane amino acid transporter protein
Glyma.13G149600	927.043	195.126	2.24654	9.31855e-13	2.64672e-11	PF14299:Phloem protein 2
Glyma.04G007300	325.886	68.9436	2.24615	3.94554e-16	1.72328e-14	PF00156:Phosphoribosyl transferase domain|PF13537:Glutamine amidotransferase domain
Glyma.10G113500	86.0727	17.872	2.24613	1.355e-07	1.59651e-06	PF04759:Protein of unknown function, DUF617
Glyma.17G001800	220.328	46.3532	2.24527	1.11754e-09	1.96787e-08	PF00854:POT family
Glyma.06G314200	3889.23	822.71	2.24158	7.70582e-09	1.16085e-07	PF04043:Plant invertase/pectin methylesterase inhibitor|PF01095:Pectinesterase
Glyma.08G078800	37.9485	8.02015	2.24141	0.000680388	0.00313028	-
Glyma.17G046500	106.679	22.4357	2.24133	8.29487e-08	1.02905e-06	PF00578:AhpC/TSA family
Glyma.13G134700	201.913	42.5398	2.2396	2.26446e-17	1.1609e-15	-
Glyma.08G133100	351.685	74.1587	2.23909	2.74186e-08	3.74542e-07	-
Glyma.09G229200	489.579	103.925	2.23851	1.76935e-08	2.5037e-07	PF16656:Purple acid Phosphatase, N-terminal domain|PF00149:Calcineurin-like phosphoesterase|PF14008:Iron/zinc purple acid phosphatase-like protein C
Glyma.06G042600	27.4708	5.86064	2.2373	8.23956e-05	0.000501274	PF00112:Papain family cysteine protease
Glyma.05G216000	1781.68	377.638	2.23726	7.12665e-29	1.16199e-26	-
Glyma.17G125600	46.3743	9.76637	2.23704	6.71585e-05	0.000419098	PF01490:Transmembrane amino acid transporter protein
Glyma.07G259400	167.276	35.4497	2.23636	2.59548e-06	2.31909e-05	PF00307:Calponin homology (CH) domain|PF00514:Armadillo/beta-catenin-like repeat
Glyma.17G227800	2058.19	437.148	2.23592	2.19705e-30	4.19771e-28	PF08244:Glycosyl hydrolases family 32 C terminal|PF00251:Glycosyl hydrolases family 32 N-terminal domain
Glyma.03G073734	41.3092	8.67604	2.23435	0.000364888	0.00183253	-
Glyma.20G087900	121.037	25.8903	2.23314	2.91354e-06	2.57621e-05	PF00176:SNF2 family N-terminal domain|PF00271:Helicase conserved C-terminal domain|PF13920:Zinc finger, C3HC4 type (RING finger)|PF08797:HIRAN domain
Glyma.11G131300	2144.17	456.701	2.23175	1.31102e-06	1.25215e-05	PF13855:Leucine rich repeat|PF08263:Leucine rich repeat N-terminal domain
Glyma.02G024800	167.923	35.5595	2.2304	1.24374e-11	3.0169e-10	PF00043:Glutathione S-transferase, C-terminal domain|PF02798:Glutathione S-transferase, N-terminal domain
Glyma.02G292100	527.894	112.539	2.22877	1.37532e-18	8.07161e-17	-
Glyma.12G032200	222.768	47.6673	2.22857	3.41184e-06	2.97079e-05	PF00249:Myb-like DNA-binding domain
Glyma.15G072400	18017.1	3844.68	2.22855	4.21169e-16	1.82483e-14	PF12481:Aluminium induced protein
Glyma.06G080700	58.683	12.4907	2.22798	2.80737e-08	3.82287e-07	-
Glyma.10G159700	64.6033	13.9323	2.22664	7.08098e-06	5.68826e-05	PF00291:Pyridoxal-phosphate dependent enzyme
Glyma.01G192900	36.6855	7.95714	2.2243	8.68758e-05	0.000525068	PF10343:Potential Queuosine, Q, salvage protein family
Glyma.11G018500	657.833	140.77	2.22404	7.6925e-17	3.6947e-15	PF00153:Mitochondrial carrier protein
Glyma.15G081400	29.7797	6.35974	2.21915	0.000340181	0.0017242	PF01764:Lipase (class 3)
Glyma.17G160100	379.015	81.5425	2.21886	6.16121e-21	4.62315e-19	PF14009:Domain of unknown function (DUF4228)
Glyma.10G007000	1008.71	216.542	2.21804	1.17234e-19	7.79838e-18	PF00847:AP2 domain
Glyma.18G219700	102.89	21.9899	2.21636	0.00233346	0.00899517	PF07714:Protein tyrosine kinase|PF01657:Salt stress response/antifungal
Glyma.18G038500	673.211	144.425	2.21608	8.27685e-34	2.03963e-31	PF00069:Protein kinase domain
Glyma.11G053400	1590.29	342.568	2.21528	1.21279e-08	1.76037e-07	PF00201:UDP-glucoronosyl and UDP-glucosyl transferase
Glyma.03G139500	109.511	23.528	2.21363	5.54259e-07	5.7454e-06	-
Glyma.11G169901	722.683	155.944	2.2133	1.7408e-09	2.96311e-08	PF00069:Protein kinase domain
Glyma.08G018800	971.239	209.271	2.21326	2.48362e-12	6.62466e-11	PF04525:LURP-one-related
Glyma.06G059700	305.281	65.449	2.21218	7.34019e-11	1.57211e-09	PF00481:Protein phosphatase 2C
Glyma.17G157600	930.954	200.6	2.21145	3.20496e-16	1.4155e-14	PF02183:Homeobox associated leucine zipper|PF00046:Homeobox domain
Glyma.20G033800	172.208	37.2945	2.21004	0.00192216	0.00763493	PF04535:Domain of unknown function (DUF588)
Glyma.05G002200	454.87	97.9985	2.20947	6.29558e-25	7.02913e-23	PF14368:Probable lipid transfer
Glyma.13G142000	209.124	45.3455	2.20886	2.90103e-19	1.83412e-17	-
Glyma.14G207900	124.387	26.8574	2.20747	4.95066e-11	1.0966e-09	-
Glyma.07G274000	675.925	146.227	2.20695	1.70227e-13	5.37219e-12	-
Glyma.03G220100	203.444	43.7374	2.20674	4.33574e-16	1.87483e-14	PF03106:WRKY DNA -binding domain
Glyma.07G186700	212.445	46.0965	2.20546	3.36756e-06	2.93577e-05	PF00225:Kinesin motor domain
Glyma.08G085200	32.865	7.19393	2.20468	8.67726e-06	6.83015e-05	-
Glyma.18G136200	1198.65	260.336	2.20434	1.1735e-25	1.42565e-23	PF00982:Glycosyltransferase family 20|PF02358:Trehalose-phosphatase
Glyma.02G260800	15337.6	3328.23	2.20419	2.87183e-22	2.49607e-20	-
Glyma.05G048400	72.9499	15.8571	2.20355	1.95673e-06	1.79425e-05	PF00383:Cytidine and deoxycytidylate deaminase zinc-binding region
Glyma.13G294400	18.2136	4.06424	2.20352	0.00178277	0.00715359	-
Glyma.04G035100	1368.4	297.03	2.20303	1.14823e-12	3.21804e-11	PF00069:Protein kinase domain
Glyma.14G004500	36.4932	8.0575	2.20274	0.000204057	0.00110578	PF03109:ABC1 family
Glyma.04G148300	246.158	53.5971	2.20252	9.30051e-09	1.37623e-07	PF01633:Choline/ethanolamine kinase
Glyma.12G233500	143.781	31.544	2.20227	9.38375e-11	1.97853e-09	PF13839:GDSL/SGNH-like Acyl-Esterase family found in Pmr5 and Cas1p|PF14416:PMR5 N terminal Domain
Glyma.19G139700	234.002	50.6766	2.20216	5.71405e-18	3.10556e-16	PF13855:Leucine rich repeat|PF00931:NB-ARC domain
Glyma.07G053300	1176.66	255.611	2.20104	1.07964e-44	6.16118e-42	PF13833:EF-hand domain pair
Glyma.12G185200	217.627	47.3697	2.2007	2.81359e-15	1.10633e-13	PF00332:Glycosyl hydrolases family 17
Glyma.11G048800	111.795	24.4193	2.1995	9.85898e-09	1.45242e-07	PF00583:Acetyltransferase (GNAT) family
Glyma.02G028200	87.255	19.1107	2.1986	0.000864851	0.0038582	PF00413:Matrixin|PF01471:Putative peptidoglycan binding domain
Glyma.07G126800	1011.52	220.385	2.19818	8.91108e-09	1.32539e-07	PF00642:Zinc finger C-x8-C-x5-C-x3-H type (and similar)
Glyma.03G230000	41.0926	8.89756	2.19815	1.91632e-05	0.000138985	PF01370:NAD dependent epimerase/dehydratase family
Glyma.02G234700	141.458	30.5776	2.19734	5.52841e-14	1.85726e-12	-
Glyma.01G105300	239.388	52.2976	2.19709	0.000205959	0.00111435	-
Glyma.09G010300	46.9574	10.1807	2.19682	1.45212e-07	1.70216e-06	PF02115:RHO protein GDP dissociation inhibitor
Glyma.04G086300	9161.52	1999.73	2.19613	6.05045e-36	1.79736e-33	PF00390:Malic enzyme, N-terminal domain|PF03949:Malic enzyme, NAD binding domain
Glyma.11G070500	3344.76	730.1	2.19491	1.6133e-09	2.76017e-08	PF05368:NmrA-like family
Glyma.09G223800	24.3846	5.4761	2.19429	0.00100647	0.00439462	-
Glyma.13G001500	44.7491	9.55868	2.19387	0.000409048	0.00202267	PF03169:OPT oligopeptide transporter protein
Glyma.04G127100	711.355	155.394	2.19235	8.70207e-16	3.62205e-14	PF01657:Salt stress response/antifungal|PF07714:Protein tyrosine kinase
Glyma.14G213900	33.5615	7.27873	2.19206	2.10912e-05	0.000151098	-
Glyma.10G287000	40.8083	8.86157	2.19183	3.29922e-05	0.000225162	-
Glyma.20G070100	263.109	57.2901	2.19124	1.67997e-20	1.21639e-18	PF00847:AP2 domain
Glyma.07G136800	11505.2	2522.86	2.18894	1.73752e-11	4.12467e-10	-
Glyma.13G206300	42.6248	9.37523	2.18891	6.01051e-07	6.18903e-06	PF00069:Protein kinase domain
Glyma.17G030100	19553.9	4288.84	2.18869	1.57632e-21	1.25674e-19	PF00407:Pathogenesis-related protein Bet v I family
Glyma.17G245300	46.0549	10.1536	2.18821	0.000333121	0.00169238	PF00069:Protein kinase domain
Glyma.07G074100	1308	287.056	2.18714	1.80697e-19	1.17497e-17	PF13561:Enoyl-(Acyl carrier protein) reductase|PF00106:short chain dehydrogenase
Glyma.15G252800	148.002	32.7499	2.18713	1.15225e-07	1.37784e-06	PF00225:Kinesin motor domain
Glyma.02G298100	1417.46	311.661	2.18628	4.22064e-07	4.47782e-06	-
Glyma.08G155900	91.4749	20.1709	2.18603	3.01232e-08	4.06494e-07	PF12009:Telomerase ribonucleoprotein complex - RNA binding domain|PF00078:Reverse transcriptase (RNA-dependent DNA polymerase)
Glyma.20G114800	1184.86	261.417	2.18303	1.58977e-21	1.26513e-19	-
Glyma.18G220500	2784.22	613.446	2.18192	1.98481e-15	7.94126e-14	PF01370:NAD dependent epimerase/dehydratase family
Glyma.15G066400	221.812	48.9241	2.18049	1.65885e-17	8.58545e-16	PF01733:Nucleoside transporter
Glyma.07G094200	42.6713	9.23192	2.17979	2.07601e-05	0.000149021	PF07714:Protein tyrosine kinase
Glyma.04G133700	66.3866	14.7454	2.17899	2.88096e-06	2.55052e-05	-
Glyma.18G290400	3192.37	704.801	2.17865	3.66459e-11	8.25646e-10	PF13499:EF-hand domain pair
Glyma.07G139900	221.283	48.5701	2.17826	0.000155619	0.000874833	PF00043:Glutathione S-transferase, C-terminal domain|PF02798:Glutathione S-transferase, N-terminal domain
Glyma.12G043500	309.18	68.4887	2.17781	1.54021e-12	4.23593e-11	-
Glyma.11G112800	119.322	26.3857	2.17758	8.0396e-13	2.31224e-11	PF00643:B-box zinc finger
Glyma.07G019100	12515.3	2767.87	2.17665	7.4353e-28	1.12361e-25	PF13193:AMP-binding enzyme C-terminal domain|PF00501:AMP-binding enzyme
Glyma.13G279200	5588.42	1235.67	2.17664	4.19469e-13	1.25468e-11	PF12481:Aluminium induced protein
Glyma.13G285400	4355.97	964.821	2.17491	4.08884e-09	6.51736e-08	PF03514:GRAS domain family
Glyma.15G219400	2083.4	461.406	2.17437	1.44301e-09	2.48648e-08	PF01753:MYND finger|PF13920:Zinc finger, C3HC4 type (RING finger)
Glyma.18G004900	401.737	89.4089	2.1727	1.41353e-07	1.66006e-06	-
Glyma.02G035000	229.148	50.5202	2.17231	7.63749e-08	9.53774e-07	PF00484:Carbonic anhydrase
Glyma.05G196500	110.546	24.6069	2.17182	7.85103e-05	0.000480399	PF00909:Ammonium Transporter Family
Glyma.16G220600	47.8855	10.6517	2.17151	1.32494e-06	1.26433e-05	-
Glyma.19G054700	331.572	73.4291	2.17064	4.51379e-05	0.000296483	PF00931:NB-ARC domain
Glyma.08G109300	42.5782	9.57496	2.16858	4.96784e-05	0.000322208	PF02797:Chalcone and stilbene synthases, C-terminal domain|PF00195:Chalcone and stilbene synthases, N-terminal domain
Glyma.08G193500	569.087	126.886	2.16766	1.13494e-10	2.35857e-09	PF02140:Galactose binding lectin domain|PF01301:Glycosyl hydrolases family 35
Glyma.04G201000	33.2164	7.39329	2.16617	8.94178e-06	7.01418e-05	PF15630:CENP-S protein
Glyma.13G371500	93.7637	20.8902	2.16499	2.00503e-10	3.99083e-09	PF01167:Tub family
Glyma.15G026400	915.839	203.999	2.16434	2.78834e-09	4.58253e-08	PF00305:Lipoxygenase|PF01477:PLAT/LH2 domain
Glyma.02G207800	360.455	80.7274	2.16419	3.25132e-13	9.86106e-12	PF03969:AFG1-like ATPase
Glyma.11G152200	239.821	53.1944	2.16403	1.50798e-08	2.15211e-07	PF08276:PAN-like domain|PF07714:Protein tyrosine kinase|PF00954:S-locus glycoprotein domain|PF01453:D-mannose binding lectin
Glyma.20G144800	3236.47	722.601	2.16398	6.68882e-19	4.05735e-17	PF13419:Haloacid dehalogenase-like hydrolase
Glyma.06G078000	32.1874	7.2725	2.16348	0.00014314	0.000813006	PF00069:Protein kinase domain|PF00582:Universal stress protein family
Glyma.11G053600	1047.81	233.852	2.16345	2.19744e-11	5.13775e-10	PF00847:AP2 domain
Glyma.08G220500	2062.94	460.889	2.16313	1.15845e-17	6.10402e-16	-
Glyma.07G150200	582.781	130.328	2.16232	1.60341e-14	5.72359e-13	PF13472:GDSL-like Lipase/Acylhydrolase family
Glyma.09G054600	55.085	12.1404	2.16168	1.81998e-06	1.68232e-05	-
Glyma.09G202700	2077.77	464.079	2.1616	9.95336e-22	8.16044e-20	-
Glyma.08G220000	2816.53	629.825	2.16158	5.75081e-12	1.46029e-10	PF00226:DnaJ domain
Glyma.12G053900	1079.27	241.345	2.16149	2.26437e-05	0.000161261	PF00232:Glycosyl hydrolase family 1
Glyma.02G280100	215.033	47.8207	2.16109	6.06911e-09	9.32424e-08	PF14009:Domain of unknown function (DUF4228)
Glyma.02G261600	66.5412	14.7059	2.16052	0.00156718	0.0064153	PF00394:Multicopper oxidase|PF07732:Multicopper oxidase|PF07731:Multicopper oxidase
Glyma.18G209800	1123.38	251.137	2.15984	5.41867e-20	3.71269e-18	PF04525:LURP-one-related
Glyma.03G148100	1343.18	300.808	2.15902	4.01204e-09	6.40671e-08	PF00125:Core histone H2A/H2B/H3/H4|PF16211:C-terminus of histone H2A
Glyma.17G224000	171.016	38.4748	2.15808	3.97109e-08	5.24196e-07	PF03092:BT1 family
Glyma.08G106400	90.2867	20.2131	2.15753	3.87608e-07	4.13859e-06	PF00225:Kinesin motor domain
Glyma.12G179800	1991.42	446.14	2.15748	1.64973e-15	6.68698e-14	PF14543:Xylanase inhibitor N-terminal|PF14541:Xylanase inhibitor C-terminal
Glyma.04G101900	47.4205	10.4866	2.15743	0.000142075	0.000807273	PF00249:Myb-like DNA-binding domain
Glyma.06G142100	143.507	31.8071	2.15737	1.50468e-06	1.41837e-05	PF03106:WRKY DNA -binding domain
Glyma.07G115800	184.364	41.2809	2.15674	3.30841e-09	5.3701e-08	PF00069:Protein kinase domain
Glyma.08G197600	30.0444	6.73705	2.15597	0.000125344	0.00072407	PF00010:Helix-loop-helix DNA-binding domain
Glyma.09G186400	22.3076	4.86171	2.15526	0.000717405	0.00327556	PF00067:Cytochrome P450
Glyma.13G352900	28.3986	6.30956	2.1551	0.00011116	0.000651767	PF13855:Leucine rich repeat|PF07714:Protein tyrosine kinase|PF12819:Carbohydrate-binding protein of the ER
Glyma.19G224300	334.108	74.8578	2.15264	1.58927e-07	1.85042e-06	PF00190:Cupin
Glyma.19G076700	56.3966	12.6333	2.15183	0.000207953	0.00112374	PF03798:TLC domain
Glyma.15G026500	888.686	199.878	2.15047	6.24782e-05	0.000393858	PF00305:Lipoxygenase|PF01477:PLAT/LH2 domain
Glyma.04G030400	56.5463	12.4748	2.14978	8.06581e-06	6.38711e-05	PF00150:Cellulase (glycosyl hydrolase family 5)
Glyma.15G131600	50.8136	11.5371	2.14873	0.000140512	0.000799672	PF00515:Tetratricopeptide repeat
Glyma.03G009800	116.768	26.5944	2.14795	2.51914e-13	7.77083e-12	PF00027:Cyclic nucleotide-binding domain|PF13622:Thioesterase-like superfamily
Glyma.15G172500	165.221	37.288	2.14751	1.70824e-11	4.06631e-10	PF00481:Protein phosphatase 2C
Glyma.15G102300	27.0051	6.0884	2.14689	9.19611e-05	0.000552361	-
Glyma.18G177000	850.281	191.862	2.14623	2.09716e-05	0.00015039	PF00107:Zinc-binding dehydrogenase|PF08240:Alcohol dehydrogenase GroES-like domain
Glyma.08G108100	32.593	7.31472	2.14575	3.60588e-05	0.000243372	-
Glyma.08G059700	6450.23	1458.12	2.14565	8.89684e-23	8.02214e-21	PF00083:Sugar (and other) transporter
Glyma.16G212600	906.772	204.901	2.14425	4.82798e-11	1.07217e-09	PF02893:GRAM domain
Glyma.20G241700	55.9806	12.814	2.14376	0.000371012	0.00185874	PF02431:Chalcone-flavanone isomerase
Glyma.08G093300	536.111	120.961	2.14371	2.71032e-10	5.29263e-09	PF00149:Calcineurin-like phosphoesterase
Glyma.08G029400	172.542	39.0352	2.14208	1.81175e-07	2.08594e-06	PF00249:Myb-like DNA-binding domain
Glyma.14G038400	360.552	81.4003	2.14165	0.000505945	0.00242709	PF13962:Domain of unknown function
Glyma.06G142200	399.706	90.5333	2.14148	9.17118e-11	1.93747e-09	-
Glyma.01G036900	12534.1	2841.37	2.14131	1.73978e-26	2.32889e-24	PF01471:Putative peptidoglycan binding domain|PF00413:Matrixin
Glyma.15G156800	203.041	46.0651	2.14128	4.80541e-07	5.0354e-06	-
Glyma.14G004800	116.152	26.4175	2.13991	3.91936e-06	3.3528e-05	-
Glyma.08G038400	171.178	38.9521	2.13972	7.79509e-07	7.85321e-06	PF04844:Transcriptional repressor, ovate
Glyma.09G015900	141.908	31.8877	2.13968	1.201e-11	2.91812e-10	PF03000:NPH3 family
Glyma.01G239500	1789.01	406.055	2.13958	4.68592e-10	8.81705e-09	PF07859:alpha/beta hydrolase fold
Glyma.05G020600	991.887	225.374	2.13824	1.52507e-08	2.17363e-07	PF16900:Replication protein A OB domain|PF01336:OB-fold nucleic acid binding domain|PF04057:Replication factor-A protein 1, N-terminal domain|PF08646:Replication factor-A C terminal domain
Glyma.02G099200	3299.9	749.314	2.13765	1.248e-16	5.83266e-15	PF06351:Allene oxide cyclase
Glyma.11G206300	84.5701	19.0561	2.1373	1.19057e-06	1.14798e-05	PF00069:Protein kinase domain|PF01657:Salt stress response/antifungal
Glyma.17G118500	191.622	43.517	2.1363	3.28155e-12	8.59445e-11	PF03330:Lytic transglycolase
Glyma.05G222300	365.164	83.089	2.13622	7.20376e-27	1.00461e-24	PF08211:Cytidine and deoxycytidylate deaminase zinc-binding region|PF00383:Cytidine and deoxycytidylate deaminase zinc-binding region
Glyma.04G043500	33.9735	7.73561	2.13482	3.96942e-05	0.000264329	PF02984:Cyclin, C-terminal domain|PF00134:Cyclin, N-terminal domain
Glyma.13G265800	57.116	13.0698	2.13474	2.02926e-05	0.000146161	-
Glyma.13G133200	388.347	88.5993	2.13321	1.3422e-07	1.58241e-06	PF00225:Kinesin motor domain
Glyma.11G068700	71.8695	16.4778	2.13239	6.23533e-05	0.000393299	PF00320:GATA zinc finger
Glyma.13G031500	110.533	25.2749	2.13223	6.79199e-11	1.46555e-09	PF00134:Cyclin, N-terminal domain|PF02984:Cyclin, C-terminal domain
Glyma.12G112000	1073.96	245.662	2.13101	6.56478e-19	3.99328e-17	PF00097:Zinc finger, C3HC4 type (RING finger)
Glyma.08G039300	1291.39	295.17	2.12911	6.99538e-27	9.78698e-25	PF00171:Aldehyde dehydrogenase family
Glyma.01G156200	2443.29	559.067	2.12822	2.99736e-09	4.89452e-08	PF03547:Membrane transport protein
Glyma.07G104300	141.272	32.2744	2.12614	1.31679e-12	3.65857e-11	-
Glyma.19G103550	315.69	72.484	2.12608	5.92101e-12	1.49912e-10	PF02182:SAD/SRA domain
Glyma.10G248600	151.202	34.4332	2.12454	1.21969e-08	1.7692e-07	PF00650:CRAL/TRIO domain
Glyma.20G064500	280.598	64.1369	2.12357	3.60311e-07	3.87575e-06	PF05678:VQ motif
Glyma.02G261000	112.405	25.556	2.12342	3.65567e-06	3.15397e-05	-
Glyma.13G346700	3759.04	862.506	2.12308	1.27053e-18	7.49714e-17	PF00182:Chitinase class I|PF00187:Chitin recognition protein
Glyma.14G089021	326.595	74.6788	2.12246	7.97211e-12	1.98826e-10	-
Glyma.09G178100	4333.53	995.507	2.12228	6.50115e-07	6.64064e-06	PF00232:Glycosyl hydrolase family 1
Glyma.19G115600	5424.3	1245.75	2.12215	1.82601e-07	2.10013e-06	PF07847:PCO_ADO
Glyma.10G165600	29.7792	6.94437	2.1219	5.94844e-05	0.000377489	-
Glyma.13G109800	3260.88	749.046	2.1214	1.38021e-07	1.62357e-06	PF00724:NADH:flavin oxidoreductase / NADH oxidase family
Glyma.14G174200	294.706	67.9103	2.11963	1.06398e-20	7.83462e-19	PF03441:FAD binding domain of DNA photolyase|PF00875:DNA photolyase|PF12546:Blue/Ultraviolet sensing protein C terminal
Glyma.17G058100	1038.39	239.014	2.11951	1.90581e-09	3.21497e-08	-
Glyma.18G248900	230.281	52.8423	2.1161	4.57501e-15	1.7375e-13	-
Glyma.06G184500	241.803	55.8401	2.11563	4.88143e-12	1.24978e-10	PF00071:Ras family
Glyma.10G138700	122.363	28.5497	2.11489	1.31425e-07	1.55272e-06	-
Glyma.13G328700	271.137	62.3082	2.11445	4.37525e-11	9.78138e-10	PF00335:Tetraspanin family
Glyma.16G008600	3173.05	733.484	2.11311	2.47137e-21	1.92089e-19	PF00067:Cytochrome P450
Glyma.10G270100	147.985	34.2752	2.11298	1.28585e-05	9.70397e-05	PF01569:PAP2 superfamily
Glyma.17G040600	44.9607	10.5167	2.11238	9.56372e-07	9.44202e-06	-
Glyma.03G145800	199.201	46.0997	2.11182	2.27594e-14	8.03827e-13	PF02183:Homeobox associated leucine zipper|PF00046:Homeobox domain
Glyma.06G158800	91.5868	21.1605	2.11142	2.77967e-11	6.41261e-10	PF14543:Xylanase inhibitor N-terminal|PF14541:Xylanase inhibitor C-terminal
Glyma.05G222600	39.7196	9.06094	2.111	1.8715e-05	0.000136007	PF00249:Myb-like DNA-binding domain
Glyma.09G028700	123.378	28.6348	2.1098	4.38152e-06	3.69566e-05	-
Glyma.03G067200	1063.01	245.987	2.10952	1.86683e-09	3.15536e-08	-
Glyma.13G145900	58.849	13.7326	2.10806	3.23224e-06	2.82918e-05	PF00544:Pectate lyase
Glyma.13G046000	337.648	78.0346	2.10764	1.50997e-12	4.1554e-11	PF12146:Serine aminopeptidase, S33
Glyma.02G243600	283.436	66.0034	2.1076	2.24154e-11	5.22958e-10	PF14541:Xylanase inhibitor C-terminal|PF14543:Xylanase inhibitor N-terminal
Glyma.16G076400	488.742	113.605	2.10646	2.37937e-20	1.70009e-18	PF06749:Protein of unknown function (DUF1218)
Glyma.01G051300	873.811	202.706	2.10619	5.18607e-18	2.84715e-16	PF02365:No apical meristem (NAM) protein
Glyma.07G234400	516.338	120.257	2.10592	4.17453e-21	3.19883e-19	PF04398:Protein of unknown function, DUF538
Glyma.09G159400	470.499	109.484	2.10588	1.30758e-05	9.8491e-05	PF01408:Oxidoreductase family, NAD-binding Rossmann fold
Glyma.13G036200	323.196	75.0038	2.10574	6.78442e-10	1.23581e-08	PF03171:2OG-Fe(II) oxygenase superfamily|PF14226:non-haem dioxygenase in morphine synthesis N-terminal
Glyma.08G116200	24.1001	5.68307	2.10562	0.00207339	0.00815278	PF14009:Domain of unknown function (DUF4228)
Glyma.14G221200	9974.44	2318.89	2.1047	3.42481e-54	3.22908e-51	PF08240:Alcohol dehydrogenase GroES-like domain|PF00107:Zinc-binding dehydrogenase
Glyma.04G043600	262.401	60.9732	2.10457	2.44744e-08	3.37351e-07	PF00134:Cyclin, N-terminal domain|PF02984:Cyclin, C-terminal domain
Glyma.04G018600	51.4669	11.8909	2.10415	0.000528578	0.00251701	-
Glyma.02G061800	27.9086	6.53108	2.10258	0.000832693	0.0037297	-
Glyma.18G045200	4056.76	944.729	2.10254	2.8072e-12	7.41933e-11	-
Glyma.14G156300	1340.8	312.259	2.102	8.51104e-08	1.05196e-06	PF13202:EF hand|PF13405:EF-hand domain
Glyma.04G145600	44.3038	10.3454	2.10188	1.25467e-06	1.20416e-05	PF00582:Universal stress protein family
Glyma.18G205600	37.9723	8.7688	2.10179	0.000435733	0.00213708	PF08263:Leucine rich repeat N-terminal domain|PF13855:Leucine rich repeat
Glyma.01G056100	133.075	30.9431	2.10175	9.25355e-07	9.15848e-06	PF14226:non-haem dioxygenase in morphine synthesis N-terminal|PF03171:2OG-Fe(II) oxygenase superfamily
Glyma.08G102300	125.58	29.4707	2.10112	9.19847e-06	7.19082e-05	PF00270:DEAD/DEAH box helicase|PF00271:Helicase conserved C-terminal domain
Glyma.14G123200	209.629	48.6005	2.09936	3.04601e-15	1.19124e-13	PF08718:Glycolipid transfer protein (GLTP)
Glyma.14G221800	162.168	37.7511	2.0992	3.57841e-15	1.38447e-13	PF13639:Ring finger domain
Glyma.04G111300	146.812	34.5321	2.09856	1.95074e-08	2.7407e-07	PF00759:Glycosyl hydrolase family 9
Glyma.16G127700	224.696	52.7634	2.09843	3.60305e-08	4.7935e-07	PF00226:DnaJ domain
Glyma.13G062900	62.9962	14.6512	2.09663	6.58195e-08	8.32504e-07	PF04770:ZF-HD protein dimerisation region
Glyma.03G224700	2015.21	471.621	2.09423	2.23837e-13	6.92443e-12	PF03106:WRKY DNA -binding domain
Glyma.02G080700	129.376	30.1647	2.09212	7.37543e-13	2.13395e-11	-
Glyma.17G104000	331.258	77.8329	2.09209	0.000321422	0.00163985	PF17207:MCM OB domain|PF14551:MCM N-terminal domain|PF00493:MCM2/3/5 family
Glyma.02G240000	98.6237	23.2716	2.09194	3.48558e-07	3.75679e-06	PF01593:Flavin containing amine oxidoreductase
Glyma.04G167500	1254.94	294.688	2.09116	2.30184e-12	6.15494e-11	PF00085:Thioredoxin
Glyma.20G100600	637.938	149.82	2.09107	0.000120457	0.000698908	PF00505:HMG (high mobility group) box
Glyma.04G091600	584.402	136.776	2.09105	2.1384e-11	5.01593e-10	PF03479:Domain of unknown function (DUF296)
Glyma.14G047900	100.981	23.8994	2.09051	5.12445e-11	1.13106e-09	PF00069:Protein kinase domain|PF08263:Leucine rich repeat N-terminal domain|PF13855:Leucine rich repeat
Glyma.17G250100	44.236	10.4524	2.09047	4.0041e-05	0.000266312	PF00650:CRAL/TRIO domain|PF03765:CRAL/TRIO, N-terminal domain
Glyma.20G032400	423.792	99.5574	2.08897	8.15713e-24	8.17051e-22	PF03105:SPX domain|PF03124:EXS family
Glyma.06G111100	1827.36	430.221	2.08648	6.18477e-15	2.31841e-13	PF02493:MORN repeat
Glyma.13G146100	100.53	23.852	2.08624	6.67272e-05	0.000417007	PF00194:Eukaryotic-type carbonic anhydrase
Glyma.03G115132	64.0952	15.1289	2.08395	9.37679e-08	1.14655e-06	PF03140:Plant protein of unknown function
Glyma.03G147900	11088.2	2616.62	2.08314	1.43163e-12	3.95234e-11	PF03018:Dirigent-like protein
Glyma.02G106100	2709.4	639.787	2.08214	1.1652e-13	3.75453e-12	PF00153:Mitochondrial carrier protein
Glyma.15G198900	504.919	119.485	2.0813	2.6091e-25	3.05836e-23	-
Glyma.05G067200	214.261	50.4731	2.08102	3.60985e-06	3.12252e-05	PF02493:MORN repeat
Glyma.03G219200	620.087	146.728	2.08095	3.07545e-07	3.35345e-06	PF00493:MCM2/3/5 family|PF14551:MCM N-terminal domain|PF17207:MCM OB domain
Glyma.10G051700	73.3542	17.1309	2.08079	1.01445e-06	9.93405e-06	-
Glyma.13G112200	4579.28	1082.64	2.0802	5.37803e-20	3.69067e-18	PF04570:zinc-finger of the FCS-type, C2-C2
Glyma.03G082100	343.047	80.8035	2.07979	2.74808e-15	1.08253e-13	-
Glyma.11G051800	387.741	91.4931	2.07953	0.00135128	0.00565207	PF00067:Cytochrome P450
Glyma.18G204200	26494.8	6269.92	2.07913	7.10075e-10	1.28695e-08	PF02776:Thiamine pyrophosphate enzyme, N-terminal TPP binding domain|PF00205:Thiamine pyrophosphate enzyme, central domain|PF02775:Thiamine pyrophosphate enzyme, C-terminal TPP binding domain
Glyma.07G236100	256.864	60.7222	2.07811	3.28719e-13	9.95591e-12	PF03171:2OG-Fe(II) oxygenase superfamily|PF14226:non-haem dioxygenase in morphine synthesis N-terminal
Glyma.01G229600	314.602	74.5911	2.07759	0.00011193	0.000655399	PF00400:WD domain, G-beta repeat|PF12894:Anaphase-promoting complex subunit 4 WD40 domain
Glyma.05G247900	100.441	23.8928	2.07746	1.38679e-06	1.31756e-05	PF00149:Calcineurin-like phosphoesterase
Glyma.01G046400	146.701	34.8661	2.0768	2.56859e-08	3.52762e-07	PF05460:Origin recognition complex subunit 6 (ORC6)
Glyma.05G129700	309.393	73.4995	2.07673	4.27139e-07	4.52834e-06	PF00493:MCM2/3/5 family|PF14551:MCM N-terminal domain|PF17207:MCM OB domain
Glyma.01G214600	93.3974	22.0947	2.07645	1.26052e-09	2.19823e-08	PF12638:Staygreen protein
Glyma.13G368700	286.796	68.3686	2.07557	8.50077e-12	2.10678e-10	PF00010:Helix-loop-helix DNA-binding domain
Glyma.09G249500	317.595	75.4602	2.0755	3.287e-06	2.87247e-05	PF00450:Serine carboxypeptidase
Glyma.02G104600	304.469	72.3648	2.07391	0.000306892	0.00157648	PF00201:UDP-glucoronosyl and UDP-glucosyl transferase
Glyma.04G053100	52.153	12.2768	2.07268	4.66229e-06	3.90741e-05	PF00582:Universal stress protein family|PF00069:Protein kinase domain
Glyma.09G153700	460.708	109.852	2.07175	1.45436e-11	3.50235e-10	-
Glyma.18G294300	5793.07	1378.61	2.07112	2.55388e-09	4.22281e-08	PF07722:Peptidase C26
Glyma.17G227200	191.062	45.7775	2.06954	4.38002e-07	4.63444e-06	PF03641:Possible lysine decarboxylase
Glyma.04G017800	98.9914	23.6803	2.06847	0.000164392	0.000917022	-
Glyma.08G200700	24.3513	5.81806	2.06843	0.000374072	0.00187256	PF02309:AUX/IAA family
Glyma.02G268200	5427.6	1295.2	2.06713	4.15067e-17	2.05971e-15	PF14226:non-haem dioxygenase in morphine synthesis N-terminal|PF03171:2OG-Fe(II) oxygenase superfamily
Glyma.17G166600	759.083	181.01	2.06668	0.000292188	0.00151079	-
Glyma.20G202200	4116.02	984.441	2.06338	1.25182e-10	2.58659e-09	PF00072:Response regulator receiver domain|PF00512:His Kinase A (phospho-acceptor) domain|PF02518:Histidine kinase-, DNA gyrase B-, and HSP90-like ATPase|PF01590:GAF domain
Glyma.03G157800	2389.48	571.528	2.06264	7.02904e-15	2.61679e-13	PF13499:EF-hand domain pair
Glyma.17G078000	100.962	24.1988	2.06145	7.42732e-08	9.31012e-07	PF00850:Histone deacetylase domain
Glyma.11G029700	1961.71	469.947	2.06092	5.61398e-08	7.20153e-07	PF07279:Protein of unknown function (DUF1442)
Glyma.10G046500	91.4874	21.9597	2.06028	2.47396e-09	4.09891e-08	PF06814:Lung seven transmembrane receptor
Glyma.05G236400	620.289	148.913	2.05997	3.42387e-14	1.18608e-12	PF00759:Glycosyl hydrolase family 9
Glyma.11G150400	629.425	151.323	2.05734	2.47286e-07	2.75354e-06	PF03018:Dirigent-like protein
Glyma.18G195400	429.42	103.37	2.0573	6.16717e-13	1.81094e-11	PF00153:Mitochondrial carrier protein
Glyma.09G185100	1286.18	309.337	2.05578	1.81561e-09	3.07477e-08	-
Glyma.09G047300	532.033	128.123	2.05565	4.83896e-05	0.000315009	PF00493:MCM2/3/5 family|PF17207:MCM OB domain|PF14551:MCM N-terminal domain
Glyma.18G205100	84.5714	20.3901	2.05488	7.68093e-06	6.11135e-05	PF03514:GRAS domain family
Glyma.07G106400	48.1123	11.3772	2.05474	3.75199e-05	0.000251628	PF12146:Serine aminopeptidase, S33
Glyma.10G203500	299.246	72.0088	2.05467	4.25322e-21	3.25337e-19	PF00067:Cytochrome P450
Glyma.11G008900	273.555	65.6916	2.05456	2.9711e-10	5.76295e-09	PF04640:PLATZ transcription factor
Glyma.06G065600	1041.16	250.799	2.054	0.000115568	0.000674331	PF01145:SPFH domain / Band 7 family
Glyma.10G288300	220.018	53.108	2.05302	0.000162885	0.000909903	PF00505:HMG (high mobility group) box
Glyma.10G238700	400.966	96.5628	2.05291	5.92775e-14	1.98221e-12	PF14299:Phloem protein 2
Glyma.09G140600	77.8407	18.8082	2.05214	6.85305e-07	6.96074e-06	PF09696:Ctf8
Glyma.03G038500	718.162	172.857	2.05167	5.56669e-05	0.000355939	PF00141:Peroxidase
Glyma.11G130800	115.866	28.1862	2.04985	3.5205e-07	3.79349e-06	-
Glyma.07G054700	53.5676	13.0044	2.04929	4.70225e-07	4.94284e-06	-
Glyma.10G092100	458.963	110.536	2.04843	1.10967e-07	1.33354e-06	PF14144:Seed dormancy control|PF00170:bZIP transcription factor
Glyma.03G127200	81.1957	19.6279	2.0484	1.10781e-10	2.30772e-09	PF01055:Glycosyl hydrolases family 31
Glyma.15G051200	15.8913	3.82852	2.04633	0.0022582	0.00874937	PF02365:No apical meristem (NAM) protein
Glyma.03G004300	2313.66	561.656	2.04208	2.18042e-16	9.85074e-15	PF03959:Serine hydrolase (FSH1)
Glyma.09G099100	73.778	17.8301	2.04154	3.49785e-09	5.6438e-08	PF07714:Protein tyrosine kinase|PF00954:S-locus glycoprotein domain|PF01453:D-mannose binding lectin|PF08276:PAN-like domain|PF11883:Domain of unknown function (DUF3403)
Glyma.08G325200	262.865	63.9982	2.04104	0.000281513	0.00146397	PF00225:Kinesin motor domain
Glyma.01G041400	54.2753	12.9663	2.03979	0.000285316	0.00148108	PF00854:POT family
Glyma.16G034300	118.776	28.8885	2.03894	4.42359e-11	9.87928e-10	PF02152:Dihydroneopterin aldolase
Glyma.12G054000	4745.93	1154.85	2.03892	9.87572e-16	4.08702e-14	PF00232:Glycosyl hydrolase family 1
[truncated: 2,343 more rows]
